# Supplementary material for: Spatial transcriptomic profiling uncovers the molecular effects of the neurotoxicant polychlorinated biphenyls (PCBs) in the brains of adult mice
Source: Mol Psychiatry. 2026 Jan 31;31(6):3257–70. doi: 10.1038/s41380-026-03466-x (PMC13190273; doi:10.1038/s41380-026-03466-x)
Supplement: Supplementary file 2 — Supplemental Table S1 [file 41380_2026_3466_MOESM2_ESM.xlsx]

## Sheet: Sheet1
Surrogate Standards	Method blank		Brains
(SS)	(n=10)		(n=19)
	Average	SD	Average	SD
13C12-PCB3	0.73	0.09	0.79	0.05
13C12-PCB15	0.79	0.1	0.87	0.04
13C12-PCB31	0.81	0.1	0.92	0.05
13C12-PCB52	0.85	0.11	0.92	0.04
13C12-PCB118	0.93	0.12	0.99	0.07
13C12-PCB153	0.88	0.09	0.9	0.07
13C12-PCB180	0.91	0.08	0.95	0.07
13C12-PCB194	0.95	0.1	0.99	0.05
13C12-PCB206	0.96	0.11	1.03	0.1
13C12-PCB209	0.96	0.15	1.04	0.15
