# Supplementary material for: Spatial transcriptomic profiling uncovers the molecular effects of the neurotoxicant polychlorinated biphenyls (PCBs) in the brains of adult mice
Source: Mol Psychiatry. 2026 Jan 31;31(6):3257–70. doi: 10.1038/s41380-026-03466-x (PMC13190273; doi:10.1038/s41380-026-03466-x)
Supplement: Supplementary file 3 — Supplemental Table S2 [file 41380_2026_3466_MOESM3_ESM.xlsx]

## Sheet: Sheet1
Cl homolog	Precursor Mass	Product Mass
mono	188	153.1
di	222	152.1
tri	256	186
tetra	291.9	222
penta	325.9	255.9
hexa	359.8	289.9
hepta	393.8	323.9
octa	429.8	359.8
nona	463.7	393.8
deca	497.7	427.7
13C-mono	200.1	165.1
13C-di	234	164.1
13C-tri	268	198.1
13C-tetra	304	234
13C-penta	337.9	268
13C-hexa	371.9	301.9
13C-hepta	405.8	335.9
13C-octa	441.8	371.9
13C-nona	475.8	405.8
13C-deca	509.7	539.8
