# Supplementary material for: Spatial transcriptomic profiling uncovers the molecular effects of the neurotoxicant polychlorinated biphenyls (PCBs) in the brains of adult mice
Source: Mol Psychiatry. 2026 Jan 31;31(6):3257–70. doi: 10.1038/s41380-026-03466-x (PMC13190273; doi:10.1038/s41380-026-03466-x)
Supplement: Supplementary file 4 — Supplemental Table S3 [file 41380_2026_3466_MOESM4_ESM.xlsx]

## Sheet: Sheet1
PCB	MDL	PCB	MDL	PCB	MDL	PCB	MDL
1	0.004	51	0.004	107	0.008	162	0.003
2	0.009	52	0.074	108+124	0.008	164	0.058
3	0.006	54	0.004	110	0.036	165	0.005
4	0.003	55	0.01	111	0.005	167	0.005
5	0.001	56	0.012	112	0.008	169	0.004
6	0.004	57	0.006	114	0.019	170	0.004
7	0.002	58	0.005	115	0.044	171+173	0.005
8	0.006	59+62+75	0.008	117	0.011	172	0.003
9	0.002	60	0.006	118	0.039	174	0.009
10	0.003	61+70+74+76	0.043	120	0.008	175	0.004
11	0.102	63	0.009	121	0.009	176	0.005
12+13	0.004	64	0.008	122	0.009	177	0.004
14	0.002	66	0.008	123	0.011	178	0.005
15	0.004	67	0.004	126	0.004	179	0.004
16	0.007	68	0.003	127	0.011	180+193	0.003
17	0.003	72	0.008	128+166	0.01	181	0.812
18+30	0.022	73	0.005	129+138+163	0.027	182	1.845
19	0.003	77	0.011	130	0.005	183	0.004
20+28	0.008	78	0.006	131	0.004	184	2.021
21+33	0.005	79	0.011	132	0.013	185	0.005
22	0.005	80	0.005	133	0.004	186	0.222
23	0.003	81	0.006	134	0.013	187	0.005
24	0.001	82	0.009	135+151	0.009	188	1.302
25	0.002	83	0.039	136	0.004	189	0.015
26+29	0.003	84	0.025	137	0.131	190	0.004
27	0.002	85+116	0.011	139+140	0.208	191	0.004
31	0.005	86+97+109+119	0.017	141	0.005	192	0.005
32	0.004	87+125	0.017	142	0.007	194	0.024
34	0.002	88	0.015	143	0.034	195	0.015
35	0.004	89	0.011	144	0.004	196	0.007
36	0.003	90+101+113	0.048	145	0.028	197	0.007
37	0.005	91	0.009	146	0.007	198+199	0.004
38	0.004	92	0.02	147+149	0.057	200	0.004
39	0.003	93+100	0.011	148	0.121	201	0.002
40+71	0.008	94	0.006	150	0.054	202	0.002
41	0.008	95	0.035	152	0.027	203	0.007
42	0.012	96	0.01	153+168	0.056	205	0.012
43	0.006	98	0.012	154	0.105	206	0.021
44+47+65	0.02	99	0.035	155	0.057	207	0.015
45	0.005	102	0.01	156+157	0.003	208	0.017
46	0.013	103	0.009	158	0.004	209	0.078
48	0.006	104	0.006	159	0.003
49+69	0.025	105	0.012	160	0.003
50+53	0.056	106	0.012	161	0.016
