# Supplementary material for: Spatial transcriptomic profiling uncovers the molecular effects of the neurotoxicant polychlorinated biphenyls (PCBs) in the brains of adult mice
Source: Mol Psychiatry. 2026 Jan 31;31(6):3257–70. doi: 10.1038/s41380-026-03466-x (PMC13190273; doi:10.1038/s41380-026-03466-x)
Supplement: Supplementary file 5 — Supplemental Table S4 [file 41380_2026_3466_MOESM5_ESM.xlsx]

## Sheet: Sheet1
PCB	LOD	PCB	LOD	PCB	LOD	PCB	LOD
1	0.057	51	0.084	107	0.115	162	0.027
2	0.069	52	1.814	108+124	0.129	164	0.088
3	0.104	54	0.042	110	1.765	165	0.027
4	0.098	55	0.078	111	0.08	167	0.129
5	0.052	56	0.153	112	0.148	169	0.066
6	0.044	57	0.073	114	0.852	170	0.105
7	0.028	58	0.052	115	0.399	171+173	0.086
8	0.129	59+62+75	0.099	117	0.164	172	0.052
9	0.031	60	0.114	118	0.876	174	0.08
10	0.021	61+70+74+76	0.714	120	0.151	175	0.085
11	1.49	63	0.092	121	0.076	176	0.058
12+13	0.038	64	0.156	122	0.358	177	0.087
14	0.034	66	0.474	123	0.15	178	0.089
15	0.067	67	0.056	126	0.098	179	0.082
16	0.058	68	0.066	127	0.157	180+193	0.128
17	0.07	72	0.088	128+166	0.142	181	10.028
18+30	0.435	73	0.062	129+138+163	0.945	182	22.516
19	0.027	77	0.139	130	0.067	183	0.065
20+28	0.169	78	0.144	131	0.071	184	25.946
21+33	0.112	79	0.063	132	0.179	185	0.063
22	0.063	80	0.075	133	0.093	186	2.88
23	0.014	81	0.132	134	0.105	187	0.122
24	0.029	82	0.149	135+151	0.231	188	16.293
25	0.046	83	0.746	136	0.235	189	0.135
26+29	0.043	84	0.318	137	1.203	190	0.121
27	0.034	85+116	0.236	139+140	1.63	191	0.07
31	0.139	86+97+109+119	0.753	141	0.089	192	0.053
32	0.047	87+125	0.677	142	0.124	194	0.23
34	0.032	88	0.158	143	0.19	195	0.278
35	0.033	89	0.124	144	0.07	196	0.077
36	0.039	90+101+113	2.412	145	0.285	197	0.134
37	0.069	91	0.154	146	0.113	198+199	0.092
38	0.05	92	0.28	147+149	1.464	200	0.073
39	0.06	93+100	0.106	148	1.01	201	0.032
40+71	0.196	94	0.106	150	0.817	202	0.042
41	0.1	95	2.205	152	0.139	203	0.083
42	0.144	96	0.085	153+168	1.293	205	0.207
43	0.101	98	0.112	154	0.771	206	0.284
44+47+65	0.481	99	1.114	155	0.547	207	0.291
45	0.126	102	0.082	156+157	0.047	208	0.198
46	0.067	103	0.07	158	0.064	209	1.322
48	0.129	104	0.062	159	0.038
49+69	0.336	105	0.502	160	0.073
50+53	0.753	106	0.179	161	0.16
