# Supplementary material for: Spatial transcriptomic profiling uncovers the molecular effects of the neurotoxicant polychlorinated biphenyls (PCBs) in the brains of adult mice
Source: Mol Psychiatry. 2026 Jan 31;31(6):3257–70. doi: 10.1038/s41380-026-03466-x (PMC13190273; doi:10.1038/s41380-026-03466-x)
Supplement: Supplementary file 6 — Supplemental Table S5 [file 41380_2026_3466_MOESM6_ESM.xlsx]

## Sheet: Sheet1
PCB	Mean	SD	RSD	PCB	Mean	SD	RSD
1	0.11	0.05	42	90+101+113	6.93	0.96	14
20+28	1.54	0.29	19	92	1.31	0.22	16
31	0.19	0.03	14	99	24	3.39	14
37	0.12	0.08	62	105	6.16	1.46	24
44+47+65	3.67	0.64	17	107	0.27	0.07	27
49+69	0.87	0.18	20	115	2.19	1.03	47
52	2.57	0.4	16	117	0.57	0.18	32
55	0.11	0.03	29	118	12.6	1.89	15
59+62+75	0.21	0.1	47	123	0.21	0.05	24
60	5.09	0.68	13	128+166	0.56	0.11	19
61+70+74+76	20.3	2.8	14	129+138+163	4.34	0.93	22
64	0.28	0.11	40	130	0.21	0.05	23
66	22.9	3.1	14	146	0.44	0.16	37
85+116	6.37	0.81	13	153+168	3.86	0.75	20
86+97+109+119	1.42	0.33	23	158	0.43	0.12	28
87+125	1.02	0.09	9
