# Supplementary material for: Spatial transcriptomic profiling uncovers the molecular effects of the neurotoxicant polychlorinated biphenyls (PCBs) in the brains of adult mice
Source: Mol Psychiatry. 2026 Jan 31;31(6):3257–70. doi: 10.1038/s41380-026-03466-x (PMC13190273; doi:10.1038/s41380-026-03466-x)
Supplement: Supplementary file 7 — Supplemental Table S6 [file 41380_2026_3466_MOESM7_ESM.xlsx]

## Sheet: Sheet 1
The difference of proportion across five brain region was assessed between vehicle and HR-PCB group using Mann-Whitney test. A Benjamini & Hochberg correction method was applied to calculate the adjusted p-value.
celltype	p_value	mean_prop_ctrl	mean_prop_trt	diff	p_adj
Caudoputamen	0.685714	0.0495853	0.0305723	-0.019013	0.857143
Fiber tracts	0.685714	0.234759	0.255222	0.0204624	0.857143
Hippocampal region	0.885714	0.169185	0.172091	0.00290545	0.885714
Neocortex	0.2	0.391247	0.286621	-0.104626	0.5
Thalamus	0.0285714	0.155224	0.255495	0.100271	0.142857
