# Supplementary material for: Spatial transcriptomic profiling uncovers the molecular effects of the neurotoxicant polychlorinated biphenyls (PCBs) in the brains of adult mice
Source: Mol Psychiatry. 2026 Jan 31;31(6):3257–70. doi: 10.1038/s41380-026-03466-x (PMC13190273; doi:10.1038/s41380-026-03466-x)
Supplement: Supplementary file 9 — Supplemental Table S8 [file 41380_2026_3466_MOESM9_ESM.xlsx]

## Sheet: ClueGO_Neocortex
ID	Term	Ontology Source	Term PValue	Term PValue Corrected with Bonferroni step down	Group PValue	Group PValue Corrected with Bonferroni step down	GOLevels	GOGroups	% Associated Genes	Nr. Genes	Associated Genes Found
GO:0004364	glutathione transferase activity	GO_MolecularFunction-EBI-UniProt-GOA-ACAP-ARAP_25.05.2022_00h00	0.00131796	0.00131796	0.00131796	0.00131796	[4]	Group0	9.09091	3	[Gstm1, Gstm5, Gstp1]
GO:0019843	rRNA binding	GO_MolecularFunction-EBI-UniProt-GOA-ACAP-ARAP_25.05.2022_00h00	3.57231e-12	1.42892e-11	3.57231e-12	1.42892e-11	[5]	Group1	14.1026	11	[Rpl12, Rpl17, Rpl23, Rpl23a, Rpl8, Rpl9, Rplp0, Rps14, Rps3, Rps5, Rps9]
GO:0051438	regulation of ubiquitin-protein transferase activity	GO_MolecularFunction-EBI-UniProt-GOA-ACAP-ARAP_25.05.2022_00h00	0.000841103	0.00168221	0.000841103	0.00168221	[4, 5]	Group2	6.25	4	[Bsn, Rpl23, Rps2, Rps7]
GO:0070180	large ribosomal subunit rRNA binding	GO_MolecularFunction-EBI-UniProt-GOA-ACAP-ARAP_25.05.2022_00h00	3.66061e-07	1.09818e-06	3.66061e-07	1.09818e-06	[6]	Group3	40	4	[Rpl12, Rpl17, Rpl23, Rplp0]

## Sheet: ClueGO_Hippocampus
ID	Term	Ontology Source	Term PValue	Term PValue Corrected with Bonferroni step down	Group PValue	Group PValue Corrected with Bonferroni step down	GOLevels	GOGroups	% Associated Genes	Nr. Genes	Associated Genes Found
GO:0004860	protein kinase inhibitor activity	GO_MolecularFunction-EBI-UniProt-GOA-ACAP-ARAP_25.05.2022_00h00	0.0122603	0.0122603	0.0122603	0.0122603	[4, 5, 6, 7]	Group00	4.7619	3	[Pkig, Rack1, Tesc]
GO:0070180	large ribosomal subunit rRNA binding	GO_MolecularFunction-EBI-UniProt-GOA-ACAP-ARAP_25.05.2022_00h00	5.81416e-09	6.97699e-08	5.81416e-09	5.81416e-08	[6]	Group01	50	5	[Rpl12, Rpl17, Rpl19, Rpl37a, Rplp0]
GO:0050750	low-density lipoprotein particle receptor binding	GO_MolecularFunction-EBI-UniProt-GOA-ACAP-ARAP_25.05.2022_00h00	0.00165603	0.00331207	0.00165603	0.00331207	[5]	Group02	9.67742	3	[Cltc, Crip2, Syt1]
GO:0070181	small ribosomal subunit rRNA binding	GO_MolecularFunction-EBI-UniProt-GOA-ACAP-ARAP_25.05.2022_00h00	4.97013e-05	0.000347909	4.97013e-05	0.000298208	[6]	Group03	30	3	[Rps13, Rps14, Rps3]
GO:1901018	positive regulation of potassium ion transmembrane transporter activity	GO_MolecularFunction-EBI-UniProt-GOA-ACAP-ARAP_25.05.2022_00h00	0.00122723	0.00368168	0.00122723	0.00368168	[4, 5, 6, 7, 8, 9]	Group04	10.7143	3	[Ank2, Atp1b1, Kcnc2]
GO:1990932	5.8S rRNA binding	GO_MolecularFunction-EBI-UniProt-GOA-ACAP-ARAP_25.05.2022_00h00	4.30742e-07	3.87668e-06	4.30742e-07	3.44594e-06	[6]	Group05	100	3	[Rpl19, Rpl6, Rps13]
GO:0008097	5S rRNA binding	GO_MolecularFunction-EBI-UniProt-GOA-ACAP-ARAP_25.05.2022_00h00	0.000116484	0.000698903	0.000116484	0.00058242	[6]	Group06	23.0769	3	[Rpl11, Rpl5, Rpl7]
GO:0019843	rRNA binding	GO_MolecularFunction-EBI-UniProt-GOA-ACAP-ARAP_25.05.2022_00h00	2.98866e-27	4.18412e-26	2.98866e-27	3.28752e-26	[5]	Group07	26.9231	21	[Rpl11, Rpl12, Rpl17, Rpl19, Rpl23a, Rpl37, Rpl37a, Rpl5, Rpl6, Rpl7, Rpl8, Rpl9, Rplp0, Rps11, Rps13, Rps14, Rps18, Rps3, Rps4x, Rps5, Rps9]
GO:0051438	regulation of ubiquitin-protein transferase activity	GO_MolecularFunction-EBI-UniProt-GOA-ACAP-ARAP_25.05.2022_00h00	5.53389e-07	4.42711e-06	5.53389e-07	3.87372e-06	[4, 5]	Group08	10.9375	7	[Rpl11, Rpl37, Rpl5, Rps15, Rps2, Rps20, Rps7]
GO:1990948	ubiquitin ligase inhibitor activity	GO_MolecularFunction-EBI-UniProt-GOA-ACAP-ARAP_25.05.2022_00h00	1.55818e-10	2.02563e-09	5.53389e-07	3.87372e-06	[4, 5, 6, 7, 8]	Group08	50	6	[Rpl11, Rpl37, Rpl5, Rps15, Rps20, Rps7]
GO:0003729	mRNA binding	GO_MolecularFunction-EBI-UniProt-GOA-ACAP-ARAP_25.05.2022_00h00	1.41438e-08	1.55582e-07	1.41438e-08	1.27295e-07	[5]	Group09	4.49438	16	[Hsp90aa1, Rpl13a, Rpl24, Rpl26, Rpl30, Rpl35, Rpl5, Rpl6, Rpl7, Rps13, Rps14, Rps2, Rps3, Rps3a1, Rps5, Rps7]
GO:0048027	mRNA 5'-UTR binding	GO_MolecularFunction-EBI-UniProt-GOA-ACAP-ARAP_25.05.2022_00h00	8.94298e-08	8.94298e-07	1.41438e-08	1.27295e-07	[6]	Group09	20	6	[Rpl26, Rpl5, Rps13, Rps14, Rps3a1, Rps7]
GO:0019829	ATPase-coupled cation transmembrane transporter activity	GO_MolecularFunction-EBI-UniProt-GOA-ACAP-ARAP_25.05.2022_00h00	0.000267513	0.00133757	0.000267513	0.00107005	[3, 5, 6]	Group10	6.66667	5	[Atp1a1, Atp1a3, Atp1b1, Atp2a2, Atp6v1f]
GO:0015662	P-type ion transporter activity	GO_MolecularFunction-EBI-UniProt-GOA-ACAP-ARAP_25.05.2022_00h00	0.000408758	0.00163503	0.000267513	0.00107005	[4, 5, 7]	Group10	8.69565	4	[Atp1a1, Atp1a3, Atp1b1, Atp2a2]
GO:0005391	P-type sodium:potassium-exchanging transporter activity	GO_MolecularFunction-EBI-UniProt-GOA-ACAP-ARAP_25.05.2022_00h00	0.000116484	0.000698903	0.000267513	0.00107005	[5, 6, 7, 8, 9]	Group10	23.0769	3	[Atp1a1, Atp1a3, Atp1b1]

## Sheet: ClueGO_Thalamus
ID	Term	Ontology Source	Term PValue	Term PValue Corrected with Bonferroni step down	Group PValue	Group PValue Corrected with Bonferroni step down	GOLevels	GOGroups	% Associated Genes	Nr. Genes	Associated Genes Found
GO:0030552	cAMP binding	GO_MolecularFunction-EBI-UniProt-GOA-ACAP-ARAP_25.05.2022_00h00	0.000801917	0.00721725	0.000801917	0.00160383	[4, 5, 6, 7, 8]	Group0	13.0435	3	[Hcn2, Pde4a, Rapgef4]
GO:0099186	structural constituent of postsynapse	GO_MolecularFunction-EBI-UniProt-GOA-ACAP-ARAP_25.05.2022_00h00	2.62773e-05	0.000472991	2.62773e-05	7.88318e-05	[3]	Group1	18.1818	4	[Actb, Ina, Nefh, Nefl]
GO:0016597	amino acid binding	GO_MolecularFunction-EBI-UniProt-GOA-ACAP-ARAP_25.05.2022_00h00	0.00244191	0.0122096	0.006018	0.006018	[4]	Group2	5.71429	4	[Gad1, Gad2, Glrb, Glul]
GO:0016831	carboxy-lyase activity	GO_MolecularFunction-EBI-UniProt-GOA-ACAP-ARAP_25.05.2022_00h00	0.00434257	0.0173703	0.006018	0.006018	[4]	Group2	7.31707	3	[Gad1, Gad2, Got1]
GO:0030170	pyridoxal phosphate binding	GO_MolecularFunction-EBI-UniProt-GOA-ACAP-ARAP_25.05.2022_00h00	0.00844259	0.00844259	0.006018	0.006018	[4, 5]	Group2	5.76923	3	[Gad1, Gad2, Got1]
GO:0016247	channel regulator activity	GO_MolecularFunction-EBI-UniProt-GOA-ACAP-ARAP_25.05.2022_00h00	2.66646e-05	0.000453298	4.38115e-10	1.75246e-09	[2, 5]	Group3	5.40541	8	[Arpp19, Cnih2, Cnih3, Fxyd7, Kcnab2, Kcnip3, Kcnmb4, Ywhah]
GO:0099106	ion channel regulator activity	GO_MolecularFunction-EBI-UniProt-GOA-ACAP-ARAP_25.05.2022_00h00	0.000950916	0.00760733	4.38115e-10	1.75246e-09	[3, 5, 6]	Group3	4.28571	6	[Arpp19, Fxyd7, Kcnab2, Kcnip3, Kcnmb4, Ywhah]
GO:0015459	potassium channel regulator activity	GO_MolecularFunction-EBI-UniProt-GOA-ACAP-ARAP_25.05.2022_00h00	0.000694493	0.00694493	4.38115e-10	1.75246e-09	[4, 6, 7, 8, 9]	Group3	8	4	[Arpp19, Kcnab2, Kcnip3, Kcnmb4]
GO:0005267	potassium channel activity	GO_MolecularFunction-EBI-UniProt-GOA-ACAP-ARAP_25.05.2022_00h00	1.16315e-08	3.25682e-07	4.38115e-10	1.75246e-09	[6, 7, 8]	Group3	7.14286	12	[Ank3, Arpp19, Hcn2, Kcna2, Kcnab2, Kcnc1, Kcnc2, Kcnc3, Kcnf1, Kcnip3, Kcnj10, Kcnmb4]
GO:0019829	ATPase-coupled cation transmembrane transporter activity	GO_MolecularFunction-EBI-UniProt-GOA-ACAP-ARAP_25.05.2022_00h00	0.000345889	0.00415066	3.94207e-11	1.97103e-10	[3, 5, 6]	Group4	6.66667	5	[Atp1a1, Atp1a2, Atp1a3, Atp1b1, Atp5b]
GO:0031402	sodium ion binding	GO_MolecularFunction-EBI-UniProt-GOA-ACAP-ARAP_25.05.2022_00h00	0.000106304	0.00159456	3.94207e-11	1.97103e-10	[6]	Group4	25	3	[Atp1a1, Atp1a2, Scn1a]
GO:2001257	regulation of cation channel activity	GO_MolecularFunction-EBI-UniProt-GOA-ACAP-ARAP_25.05.2022_00h00	8.66451e-07	1.99284e-05	3.94207e-11	1.97103e-10	[5, 6, 7]	Group4	5.36585	11	[Ank3, Chrna4, Cnih2, Cnih3, Fkbp1a, Hcn2, Kcnc1, Kcnc2, Kif5b, Ptk2b, Rph3a]
GO:2001259	positive regulation of cation channel activity	GO_MolecularFunction-EBI-UniProt-GOA-ACAP-ARAP_25.05.2022_00h00	0.00753465	0.0150693	3.94207e-11	1.97103e-10	[4, 5, 6, 7, 8]	Group4	4.16667	4	[Ank3, Kcnc1, Kcnc2, Kif5b]
GO:0015081	sodium ion transmembrane transporter activity	GO_MolecularFunction-EBI-UniProt-GOA-ACAP-ARAP_25.05.2022_00h00	1.26243e-06	2.77735e-05	3.94207e-11	1.97103e-10	[6, 7]	Group4	5.16432	11	[Ank3, Atp1a1, Atp1a2, Atp1a3, Atp1b1, Hcn2, Kif5b, Scn1a, Slc1a2, Slc38a1, Ywhah]
GO:2000651	positive regulation of sodium ion transmembrane transporter activity	GO_MolecularFunction-EBI-UniProt-GOA-ACAP-ARAP_25.05.2022_00h00	0.000449243	0.00494168	3.94207e-11	1.97103e-10	[4, 5, 6, 7, 8, 9]	Group4	15.7895	3	[Ank3, Atp1b1, Kif5b]
GO:1901016	regulation of potassium ion transmembrane transporter activity	GO_MolecularFunction-EBI-UniProt-GOA-ACAP-ARAP_25.05.2022_00h00	0.00244191	0.0122096	3.94207e-11	1.97103e-10	[5, 7, 8]	Group4	5.71429	4	[Ank3, Atp1b1, Kcnc1, Kcnc2]
GO:2000649	regulation of sodium ion transmembrane transporter activity	GO_MolecularFunction-EBI-UniProt-GOA-ACAP-ARAP_25.05.2022_00h00	8.65439e-05	0.0013847	3.94207e-11	1.97103e-10	[5, 7, 8]	Group4	8.92857	5	[Ank3, Atp1a2, Atp1b1, Kif5b, Ywhah]
GO:0005272	sodium channel activity	GO_MolecularFunction-EBI-UniProt-GOA-ACAP-ARAP_25.05.2022_00h00	0.00451581	0.0135474	3.94207e-11	1.97103e-10	[6, 7, 8]	Group4	4.81928	4	[Hcn2, Kif5b, Scn1a, Ywhah]
GO:0005391	P-type sodium:potassium-exchanging transporter activity	GO_MolecularFunction-EBI-UniProt-GOA-ACAP-ARAP_25.05.2022_00h00	2.71772e-06	5.70721e-05	3.94207e-11	1.97103e-10	[5, 6, 7, 8, 9]	Group4	30.7692	4	[Atp1a1, Atp1a2, Atp1a3, Atp1b1]
GO:0005251	delayed rectifier potassium channel activity	GO_MolecularFunction-EBI-UniProt-GOA-ACAP-ARAP_25.05.2022_00h00	1.87106e-05	0.000355502	3.94207e-11	1.97103e-10	[7, 8, 9, 10]	Group4	12.1951	5	[Ank3, Kcna2, Kcnc1, Kcnc2, Kcnc3]
GO:0022898	regulation of transmembrane transporter activity	GO_MolecularFunction-EBI-UniProt-GOA-ACAP-ARAP_25.05.2022_00h00	2.88173e-08	7.78068e-07	4.43599e-13	2.66159e-12	[3]	Group5	4.88599	15	[Actb, Ank3, Atp1a2, Atp1b1, Chrna4, Cnih2, Cnih3, Fkbp1a, Hcn2, Kcnc1, Kcnc2, Kif5b, Ptk2b, Rph3a, Ywhah]
GO:0099601	regulation of neurotransmitter receptor activity	GO_MolecularFunction-EBI-UniProt-GOA-ACAP-ARAP_25.05.2022_00h00	0.000285877	0.0037164	4.43599e-13	2.66159e-12	[3, 4]	Group5	6.94444	5	[Chrna4, Cnih2, Cnih3, Ptk2b, Rph3a]
GO:0022836	gated channel activity	GO_MolecularFunction-EBI-UniProt-GOA-ACAP-ARAP_25.05.2022_00h00	1.22177e-09	3.54314e-08	4.43599e-13	2.66159e-12	[5]	Group5	4.28266	20	[Ank3, Atp5g3, Chrna4, Cnih2, Cnih3, Fkbp1a, Glrb, Hcn2, Kcna2, Kcnab2, Kcnc1, Kcnc2, Kcnc3, Kcnf1, Kcnip3, Kcnj10, Kcnmb4, Ptk2b, Rph3a, Scn1a]
GO:0005244	voltage-gated ion channel activity	GO_MolecularFunction-EBI-UniProt-GOA-ACAP-ARAP_25.05.2022_00h00	8.6849e-08	2.25807e-06	4.43599e-13	2.66159e-12	[4, 7]	Group5	4.87805	14	[Ank3, Cnih2, Hcn2, Kcna2, Kcnab2, Kcnc1, Kcnc2, Kcnc3, Kcnf1, Kcnip3, Kcnj10, Ptk2b, Rph3a, Scn1a]
GO:0022834	ligand-gated channel activity	GO_MolecularFunction-EBI-UniProt-GOA-ACAP-ARAP_25.05.2022_00h00	1.34693e-05	0.000269385	4.43599e-13	2.66159e-12	[6]	Group5	4.4843	10	[Atp5g3, Chrna4, Cnih2, Cnih3, Fkbp1a, Glrb, Hcn2, Kcnj10, Ptk2b, Rph3a]
GO:2001257	regulation of cation channel activity	GO_MolecularFunction-EBI-UniProt-GOA-ACAP-ARAP_25.05.2022_00h00	8.66451e-07	1.99284e-05	4.43599e-13	2.66159e-12	[5, 6, 7]	Group5	5.36585	11	[Ank3, Chrna4, Cnih2, Cnih3, Fkbp1a, Hcn2, Kcnc1, Kcnc2, Kif5b, Ptk2b, Rph3a]
GO:2001259	positive regulation of cation channel activity	GO_MolecularFunction-EBI-UniProt-GOA-ACAP-ARAP_25.05.2022_00h00	0.00753465	0.0150693	4.43599e-13	2.66159e-12	[4, 5, 6, 7, 8]	Group5	4.16667	4	[Ank3, Kcnc1, Kcnc2, Kif5b]
GO:0015079	potassium ion transmembrane transporter activity	GO_MolecularFunction-EBI-UniProt-GOA-ACAP-ARAP_25.05.2022_00h00	3.5779e-11	1.07337e-09	4.43599e-13	2.66159e-12	[6, 7]	Group5	7.17489	16	[Ank3, Arpp19, Atp1a1, Atp1a2, Atp1a3, Atp1b1, Hcn2, Kcna2, Kcnab2, Kcnc1, Kcnc2, Kcnc3, Kcnf1, Kcnip3, Kcnj10, Kcnmb4]
GO:0022843	voltage-gated cation channel activity	GO_MolecularFunction-EBI-UniProt-GOA-ACAP-ARAP_25.05.2022_00h00	4.83072e-07	1.15937e-05	4.43599e-13	2.66159e-12	[5, 6, 7, 8]	Group5	5.08475	12	[Ank3, Cnih2, Hcn2, Kcna2, Kcnab2, Kcnc1, Kcnc2, Kcnc3, Kcnf1, Kcnj10, Ptk2b, Rph3a]
GO:1901016	regulation of potassium ion transmembrane transporter activity	GO_MolecularFunction-EBI-UniProt-GOA-ACAP-ARAP_25.05.2022_00h00	0.00244191	0.0122096	4.43599e-13	2.66159e-12	[5, 7, 8]	Group5	5.71429	4	[Ank3, Atp1b1, Kcnc1, Kcnc2]
GO:0015459	potassium channel regulator activity	GO_MolecularFunction-EBI-UniProt-GOA-ACAP-ARAP_25.05.2022_00h00	0.000694493	0.00694493	4.43599e-13	2.66159e-12	[4, 6, 7, 8, 9]	Group5	8	4	[Arpp19, Kcnab2, Kcnip3, Kcnmb4]
GO:0005267	potassium channel activity	GO_MolecularFunction-EBI-UniProt-GOA-ACAP-ARAP_25.05.2022_00h00	1.16315e-08	3.25682e-07	4.43599e-13	2.66159e-12	[6, 7, 8]	Group5	7.14286	12	[Ank3, Arpp19, Hcn2, Kcna2, Kcnab2, Kcnc1, Kcnc2, Kcnc3, Kcnf1, Kcnip3, Kcnj10, Kcnmb4]
GO:0022824	transmitter-gated ion channel activity	GO_MolecularFunction-EBI-UniProt-GOA-ACAP-ARAP_25.05.2022_00h00	0.000277718	0.00388806	4.43599e-13	2.66159e-12	[5, 7, 8, 9]	Group5	5.40541	6	[Chrna4, Cnih2, Cnih3, Glrb, Ptk2b, Rph3a]
GO:0004970	ionotropic glutamate receptor activity	GO_MolecularFunction-EBI-UniProt-GOA-ACAP-ARAP_25.05.2022_00h00	0.00219596	0.0131757	4.43599e-13	2.66159e-12	[5, 6, 8, 9, 10]	Group5	5.88235	4	[Cnih2, Cnih3, Ptk2b, Rph3a]
GO:0005249	voltage-gated potassium channel activity	GO_MolecularFunction-EBI-UniProt-GOA-ACAP-ARAP_25.05.2022_00h00	3.54257e-07	8.85644e-06	4.43599e-13	2.66159e-12	[6, 7, 8, 9]	Group5	7.89474	9	[Ank3, Hcn2, Kcna2, Kcnab2, Kcnc1, Kcnc2, Kcnc3, Kcnf1, Kcnj10]
GO:2000310	regulation of NMDA receptor activity	GO_MolecularFunction-EBI-UniProt-GOA-ACAP-ARAP_25.05.2022_00h00	0.00159712	0.0111798	4.43599e-13	2.66159e-12	[4, 5, 6, 7, 8, 9, 10, 11, 12]	Group5	10.3448	3	[Cnih2, Ptk2b, Rph3a]
GO:0005251	delayed rectifier potassium channel activity	GO_MolecularFunction-EBI-UniProt-GOA-ACAP-ARAP_25.05.2022_00h00	1.87106e-05	0.000355502	4.43599e-13	2.66159e-12	[7, 8, 9, 10]	Group5	12.1951	5	[Ank3, Kcna2, Kcnc1, Kcnc2, Kcnc3]
