# Supplementary material for: Spatial transcriptomic profiling uncovers the molecular effects of the neurotoxicant polychlorinated biphenyls (PCBs) in the brains of adult mice
Source: Mol Psychiatry. 2026 Jan 31;31(6):3257–70. doi: 10.1038/s41380-026-03466-x (PMC13190273; doi:10.1038/s41380-026-03466-x)
Supplement: Supplementary file 10 — Supplemental Table S9 [file 41380_2026_3466_MOESM10_ESM.xlsx]

## Sheet: enrichGO
Cluster	Cluster.1	group	ID	Description	GeneRatio	BgRatio	RichFactor	FoldEnrichment	zScore	pvalue	p.adjust	qvalue	geneID	Count
Caudoputamen	Caudoputamen	Downregulated	GO:0005516	calmodulin binding	6/28	198/28409	0.030303	30.7457	13.1927	3.52248e-08	4.43833e-06	1.89102e-06	Ppp3ca/Arpp21/Camk2b/Camkv/Atp2b1/Pde1b	6
Caudoputamen	Caudoputamen	Downregulated	GO:0004115	3',5'-cyclic-AMP phosphodiesterase activity	2/28	24/28409	0.0833333	84.5506	12.8616	0.000255097	0.00548921	0.00233876	Pde10a/Pde1b	2
Caudoputamen	Caudoputamen	Downregulated	GO:0004683	calcium/calmodulin-dependent protein kinase activity	2/28	24/28409	0.0833333	84.5506	12.8616	0.000255097	0.00548921	0.00233876	Camk2b/Camkv	2
Caudoputamen	Caudoputamen	Downregulated	GO:0047555	3',5'-cyclic-GMP phosphodiesterase activity	2/28	24/28409	0.0833333	84.5506	12.8616	0.000255097	0.00548921	0.00233876	Pde10a/Pde1b	2
Caudoputamen	Caudoputamen	Downregulated	GO:0004114	3',5'-cyclic-nucleotide phosphodiesterase activity	2/28	25/28409	0.08	81.1686	12.5957	0.000277111	0.00548921	0.00233876	Pde10a/Pde1b	2
Caudoputamen	Caudoputamen	Downregulated	GO:0030552	cAMP binding	2/28	25/28409	0.08	81.1686	12.5957	0.000277111	0.00548921	0.00233876	Pde10a/Prkar2b	2
Caudoputamen	Caudoputamen	Downregulated	GO:0004112	cyclic-nucleotide phosphodiesterase activity	2/28	27/28409	0.0740741	75.1561	12.1086	0.000323824	0.00548921	0.00233876	Pde10a/Pde1b	2
Caudoputamen	Caudoputamen	Downregulated	GO:0099186	structural constituent of postsynapse	2/28	28/28409	0.0714286	72.4719	11.8846	0.000348521	0.00548921	0.00233876	Actb/Camk2b	2
Caudoputamen	Caudoputamen	Downregulated	GO:0019001	guanyl nucleotide binding	4/28	389/28409	0.0102828	10.433	5.88403	0.000546397	0.0067645	0.00288212	Arf3/Rasd2/Gnal/Pde10a	4
Caudoputamen	Caudoputamen	Downregulated	GO:0032561	guanyl ribonucleotide binding	4/28	389/28409	0.0102828	10.433	5.88403	0.000546397	0.0067645	0.00288212	Arf3/Rasd2/Gnal/Pde10a	4
Caudoputamen	Caudoputamen	Downregulated	GO:0030291	protein serine/threonine kinase inhibitor activity	2/28	38/28409	0.0526316	53.4004	10.1525	0.000644238	0.0067645	0.00288212	Camk2n1/Prkar2b	2
Caudoputamen	Caudoputamen	Downregulated	GO:0030551	cyclic nucleotide binding	2/28	38/28409	0.0526316	53.4004	10.1525	0.000644238	0.0067645	0.00288212	Pde10a/Prkar2b	2
Caudoputamen	Caudoputamen	Downregulated	GO:0098918	structural constituent of synapse	2/28	40/28409	0.05	50.7304	9.88587	0.000713931	0.00691964	0.00294822	Actb/Camk2b	2
Caudoputamen	Caudoputamen	Downregulated	GO:0004857	enzyme inhibitor activity	4/28	430/28409	0.00930233	9.43821	5.53801	0.00079467	0.00715203	0.00304723	Camk2n1/Ppp1r1b/Prkar2b/Phactr1	4
Caudoputamen	Caudoputamen	Downregulated	GO:0004674	protein serine/threonine kinase activity	4/28	440/28409	0.00909091	9.2237	5.4606	0.000865618	0.00727119	0.003098	Camk2b/Mapk1/Camkv/Bcr	4
Caudoputamen	Caudoputamen	Downregulated	GO:0004864	protein phosphatase inhibitor activity	2/28	49/28409	0.0408163	41.4125	8.89296	0.0010705	0.00843022	0.00359182	Ppp1r1b/Phactr1	2
Caudoputamen	Caudoputamen	Downregulated	GO:0019212	phosphatase inhibitor activity	2/28	55/28409	0.0363636	36.8948	8.36934	0.00134686	0.00998257	0.00425323	Ppp1r1b/Phactr1	2
Caudoputamen	Caudoputamen	Downregulated	GO:0004860	protein kinase inhibitor activity	2/28	72/28409	0.0277778	28.1835	7.25405	0.00229437	0.0160589	0.00684213	Camk2n1/Prkar2b	2
Caudoputamen	Caudoputamen	Downregulated	GO:0005200	structural constituent of cytoskeleton	2/28	74/28409	0.027027	27.4218	7.14829	0.00242158	0.0160589	0.00684213	Actb/Camk2b	2
Caudoputamen	Caudoputamen	Downregulated	GO:0019210	kinase inhibitor activity	2/28	78/28409	0.025641	26.0156	6.94884	0.00268579	0.0169205	0.00720924	Camk2n1/Prkar2b	2
Caudoputamen	Caudoputamen	Downregulated	GO:0008081	phosphoric diester hydrolase activity	2/28	87/28409	0.0229885	23.3243	6.5503	0.00332758	0.0193707	0.00825317	Pde10a/Pde1b	2
Caudoputamen	Caudoputamen	Downregulated	GO:0003924	GTPase activity	3/28	308/28409	0.00974026	9.88254	4.92308	0.00338218	0.0193707	0.00825317	Arf3/Rasd2/Gnal	3
Caudoputamen	Caudoputamen	Downregulated	GO:0019888	protein phosphatase regulator activity	2/28	100/28409	0.02	20.2921	6.07021	0.00436834	0.0239309	0.0101961	Ppp1r1b/Phactr1	2
Caudoputamen	Caudoputamen	Downregulated	GO:0042578	phosphoric ester hydrolase activity	3/28	355/28409	0.0084507	8.57414	4.51062	0.00502798	0.0251505	0.0107157	Ppp3ca/Pde10a/Pde1b	3
Caudoputamen	Caudoputamen	Downregulated	GO:0106310	protein serine kinase activity	3/28	363/28409	0.00826446	8.38518	4.448	0.00534847	0.0251505	0.0107157	Camk2b/Mapk1/Bcr	3
Caudoputamen	Caudoputamen	Downregulated	GO:0019208	phosphatase regulator activity	2/28	111/28409	0.018018	18.2812	5.72985	0.00535176	0.0251505	0.0107157	Ppp1r1b/Phactr1	2
Caudoputamen	Caudoputamen	Downregulated	GO:0005525	GTP binding	3/28	364/28409	0.00824176	8.36215	4.44031	0.00538938	0.0251505	0.0107157	Arf3/Rasd2/Gnal	3
Caudoputamen	Caudoputamen	Downregulated	GO:0008353	RNA polymerase II CTD heptapeptide repeat kinase activity	1/28	10/28409	0.1	101.461	9.97999	0.00981398	0.0411992	0.0175535	Mapk1	1
Caudoputamen	Caudoputamen	Downregulated	GO:0008603	cAMP-dependent protein kinase regulator activity	1/28	10/28409	0.1	101.461	9.97999	0.00981398	0.0411992	0.0175535	Prkar2b	1
Caudoputamen	Caudoputamen	Downregulated	GO:0009931	calcium-dependent protein serine/threonine kinase activity	1/28	10/28409	0.1	101.461	9.97999	0.00981398	0.0411992	0.0175535	Camk2b	1
Caudoputamen	Caudoputamen	Downregulated	GO:0004117	calmodulin-activated dual specificity 3',5'-cyclic-GMP, 3',5'-cyclic-AMP phosphodiesterase activity	1/28	11/28409	0.0909091	92.237	9.50625	0.0107903	0.0411992	0.0175535	Pde1b	1
Caudoputamen	Caudoputamen	Downregulated	GO:0005388	P-type calcium transporter activity	1/28	11/28409	0.0909091	92.237	9.50625	0.0107903	0.0411992	0.0175535	Atp2b1	1
Caudoputamen	Caudoputamen	Downregulated	GO:0048101	calmodulin-activated 3',5'-cyclic-GMP phosphodiesterase activity	1/28	11/28409	0.0909091	92.237	9.50625	0.0107903	0.0411992	0.0175535	Pde1b	1
Caudoputamen	Caudoputamen	Downregulated	GO:0004016	adenylate cyclase activity	1/28	12/28409	0.0833333	84.5506	9.09263	0.0117656	0.0423562	0.0180465	Adcy5	1
Caudoputamen	Caudoputamen	Downregulated	GO:0045503	dynein light chain binding	1/28	12/28409	0.0833333	84.5506	9.09263	0.0117656	0.0423562	0.0180465	Glul	1
Caudoputamen	Caudoputamen	Downregulated	GO:0016018	cyclosporin A binding	1/28	14/28409	0.0714286	72.4719	8.40164	0.0137135	0.0454711	0.0193737	Ppp3ca	1
Caudoputamen	Caudoputamen	Downregulated	GO:0016595	glutamate binding	1/28	14/28409	0.0714286	72.4719	8.40164	0.0137135	0.0454711	0.0193737	Glul	1
Caudoputamen	Caudoputamen	Downregulated	GO:0031748	D1 dopamine receptor binding	1/28	14/28409	0.0714286	72.4719	8.40164	0.0137135	0.0454711	0.0193737	Ppp1r1b	1
Caudoputamen	Caudoputamen	Downregulated	GO:0004865	protein serine/threonine phosphatase inhibitor activity	1/28	15/28409	0.0666667	67.6405	8.10879	0.0146861	0.0458808	0.0195482	Ppp1r1b	1
Caudoputamen	Caudoputamen	Downregulated	GO:0030553	cGMP binding	1/28	15/28409	0.0666667	67.6405	8.10879	0.0146861	0.0458808	0.0195482	Pde10a	1
Caudoputamen	Caudoputamen	Downregulated	GO:0004707	MAP kinase activity	1/28	16/28409	0.0625	63.4129	7.84358	0.0156577	0.0458808	0.0195482	Mapk1	1
Caudoputamen	Caudoputamen	Downregulated	GO:0008179	adenylate cyclase binding	1/28	16/28409	0.0625	63.4129	7.84358	0.0156577	0.0458808	0.0195482	Adcy5	1
Caudoputamen	Caudoputamen	Downregulated	GO:0034236	protein kinase A catalytic subunit binding	1/28	16/28409	0.0625	63.4129	7.84358	0.0156577	0.0458808	0.0195482	Prkar2b	1
Caudoputamen	Caudoputamen	Downregulated	GO:0140994	RNA polymerase II CTD heptapeptide repeat modifying activity	1/28	17/28409	0.0588235	59.6828	7.60191	0.0166284	0.0476178	0.0202883	Mapk1	1
Fiber tracts	Fiber tracts	Downregulated	GO:0019911	structural constituent of myelin sheath	5/66	11/28409	0.454545	195.654	31.1592	2.64983e-11	6.1476e-09	4.26761e-09	Plp1/Mal/Mobp/Gpm6b/Mbp	5
Fiber tracts	Fiber tracts	Downregulated	GO:0008574	plus-end-directed microtubule motor activity	3/66	17/28409	0.176471	75.9599	14.9185	7.95624e-06	0.000922923	0.000640686	Kif5b/Kif5a/Kif5c	3
Fiber tracts	Fiber tracts	Downregulated	GO:0051087	protein-folding chaperone binding	5/66	166/28409	0.0301205	12.965	7.46075	4.29712e-05	0.0033231	0.00230687	App/Atp1a3/Slc12a2/Gpr37/Bin1	5
Fiber tracts	Fiber tracts	Downregulated	GO:0019894	kinesin binding	3/66	51/28409	0.0588235	25.32	8.38841	0.000230285	0.0109666	0.00761293	Actb/Kif5a/Trak2	3
Fiber tracts	Fiber tracts	Downregulated	GO:0050786	RAGE receptor binding	2/66	10/28409	0.2	86.0879	12.9863	0.000236349	0.0109666	0.00761293	App/S100b	2
Fiber tracts	Fiber tracts	Downregulated	GO:0016887	ATP hydrolysis activity	6/66	396/28409	0.0151515	6.52181	5.33972	0.000317029	0.0122468	0.0085016	Actb/Kif5b/Kif5a/Kif5c/Atp1a3/Abca2	6
Fiber tracts	Fiber tracts	Downregulated	GO:0008509	monoatomic anion transmembrane transporter activity	4/66	153/28409	0.0261438	11.2533	6.13655	0.000449702	0.0122468	0.0085016	Slc1a2/Slc12a2/Ttyh2/Clic4	4
Fiber tracts	Fiber tracts	Downregulated	GO:0003777	microtubule motor activity	3/66	65/28409	0.0461538	19.8664	7.34827	0.00047194	0.0122468	0.0085016	Kif5b/Kif5a/Kif5c	3
Fiber tracts	Fiber tracts	Downregulated	GO:0016595	glutamate binding	2/66	14/28409	0.142857	61.4913	10.9246	0.00047509	0.0122468	0.0085016	Glul/Gad1	2
Fiber tracts	Fiber tracts	Downregulated	GO:0048156	tau protein binding	2/66	23/28409	0.0869565	37.4295	8.43402	0.00130315	0.0297853	0.0206767	S100b/Bin1	2
Fiber tracts	Fiber tracts	Downregulated	GO:0033130	acetylcholine receptor binding	2/66	24/28409	0.0833333	35.8699	8.24673	0.00141949	0.0297853	0.0206767	App/Lypd1	2
Fiber tracts	Fiber tracts	Downregulated	GO:0043395	heparan sulfate proteoglycan binding	2/66	25/28409	0.08	34.4352	8.0706	0.00154062	0.0297853	0.0206767	App/Atp1a3	2
Fiber tracts	Fiber tracts	Downregulated	GO:0003774	cytoskeletal motor activity	3/66	109/28409	0.0275229	11.847	5.47517	0.00210912	0.0376397	0.0261292	Kif5b/Kif5a/Kif5c	3
Fiber tracts	Fiber tracts	Downregulated	GO:0015631	tubulin binding	5/66	397/28409	0.0125945	5.42115	4.28083	0.00230962	0.0382736	0.0265693	Kif5b/Kif5a/Kif5c/Stmn4/Tppp	5
Hippocampal region	Hippocampal region	Downregulated	GO:0044325	transmembrane transporter binding	7/44	174/28409	0.0402299	25.9748	13.0148	9.06813e-09	1.82269e-06	8.68631e-07	Snap25/Hsp90aa1/Atp2a2/Ywhah/Ank2/Kcnc2/Ywhaz	7
Hippocampal region	Hippocampal region	Downregulated	GO:0120283	protein serine/threonine kinase binding	4/44	26/28409	0.153846	99.3322	19.7564	7.29618e-08	7.0262e-06	3.34844e-06	App/Dnm1/Cltc/Ap2a2	4
Hippocampal region	Hippocampal region	Downregulated	GO:0005200	structural constituent of cytoskeleton	5/44	74/28409	0.0675676	43.6256	14.4604	1.04869e-07	7.0262e-06	3.34844e-06	Tuba1a/Actb/Tuba1b/Tubb2a/Ank2	5
Hippocampal region	Hippocampal region	Downregulated	GO:0046982	protein heterodimerization activity	7/44	316/28409	0.0221519	14.3026	9.3656	5.30828e-07	2.66741e-05	1.27119e-05	Tuba1a/App/Atp1b1/Syt1/Ywhah/Mef2a/Tcf4	7
Hippocampal region	Hippocampal region	Downregulated	GO:0050750	low-density lipoprotein particle receptor binding	3/44	29/28409	0.103448	66.7923	13.9612	1.23138e-05	0.000447942	0.000213473	App/Syt1/Cltc	3
Hippocampal region	Hippocampal region	Downregulated	GO:0070325	lipoprotein particle receptor binding	3/44	33/28409	0.0909091	58.6963	13.0612	1.83071e-05	0.000447942	0.000213473	App/Syt1/Cltc	3
Hippocampal region	Hippocampal region	Downregulated	GO:0005525	GTP binding	6/44	364/28409	0.0164835	10.6427	7.29253	1.98734e-05	0.000447942	0.000213473	Tuba1a/Dnm1/Tuba1b/Hsp90aa1/Tubb2a/Rab6b	6
Hippocampal region	Hippocampal region	Downregulated	GO:0015662	P-type ion transporter activity	3/44	34/28409	0.0882353	56.9699	12.8612	2.00571e-05	0.000447942	0.000213473	Atp2a2/Atp1b1/Atp1a3	3
Hippocampal region	Hippocampal region	Downregulated	GO:0140358	P-type transmembrane transporter activity	3/44	34/28409	0.0882353	56.9699	12.8612	2.00571e-05	0.000447942	0.000213473	Atp2a2/Atp1b1/Atp1a3	3
Hippocampal region	Hippocampal region	Downregulated	GO:0097718	disordered domain specific binding	3/44	36/28409	0.0833333	53.8049	12.4861	2.388e-05	0.000479989	0.000228746	Hsp90aa1/Cltc/Ap2a2	3
Hippocampal region	Hippocampal region	Downregulated	GO:0019001	guanyl nucleotide binding	6/44	389/28409	0.0154242	9.95875	7.00718	2.88429e-05	0.000483119	0.000230237	Tuba1a/Dnm1/Tuba1b/Hsp90aa1/Tubb2a/Rab6b	6
Hippocampal region	Hippocampal region	Downregulated	GO:0032561	guanyl ribonucleotide binding	6/44	389/28409	0.0154242	9.95875	7.00718	2.88429e-05	0.000483119	0.000230237	Tuba1a/Dnm1/Tuba1b/Hsp90aa1/Tubb2a/Rab6b	6
Hippocampal region	Hippocampal region	Downregulated	GO:0019829	ATPase-coupled monoatomic cation transmembrane transporter activity	3/44	58/28409	0.0517241	33.3962	9.72699	0.000100774	0.00140254	0.000668403	Atp2a2/Atp1b1/Atp1a3	3
Hippocampal region	Hippocampal region	Downregulated	GO:0005391	P-type sodium:potassium-exchanging transporter activity	2/44	10/28409	0.2	129.132	15.961	0.000104668	0.00140254	0.000668403	Atp1b1/Atp1a3	2
Hippocampal region	Hippocampal region	Downregulated	GO:0008554	P-type sodium transporter activity	2/44	10/28409	0.2	129.132	15.961	0.000104668	0.00140254	0.000668403	Atp1b1/Atp1a3	2
Hippocampal region	Hippocampal region	Downregulated	GO:0015079	potassium ion transmembrane transporter activity	4/44	161/28409	0.0248447	16.0412	7.53802	0.000113049	0.00142017	0.000676804	Snap25/Atp1b1/Atp1a3/Kcnc2	4
Hippocampal region	Hippocampal region	Downregulated	GO:0008556	P-type potassium transmembrane transporter activity	2/44	11/28409	0.181818	117.393	15.2066	0.000127801	0.00151106	0.000720117	Atp1b1/Atp1a3	2
Hippocampal region	Hippocampal region	Downregulated	GO:0140031	phosphorylation-dependent protein binding	2/44	12/28409	0.166667	107.61	14.5481	0.00015321	0.00171085	0.000815329	Ywhag/Ank2	2
Hippocampal region	Hippocampal region	Downregulated	GO:0019905	syntaxin binding	3/44	72/28409	0.0416667	26.9025	8.66734	0.000191857	0.00202965	0.000967259	Snap25/Syt1/Napb	3
Hippocampal region	Hippocampal region	Downregulated	GO:0034185	apolipoprotein binding	2/44	20/28409	0.1	64.5659	11.2	0.000437598	0.00439786	0.00209586	App/Canx	2
Hippocampal region	Hippocampal region	Downregulated	GO:0050998	nitric-oxide synthase binding	2/44	22/28409	0.0909091	58.6963	10.6624	0.000530981	0.00508224	0.00242202	Actb/Dnm1	2
Hippocampal region	Hippocampal region	Downregulated	GO:0017075	syntaxin-1 binding	2/44	23/28409	0.0869565	56.1443	10.42	0.000580978	0.00530803	0.00252962	Snap25/Syt1	2
Hippocampal region	Hippocampal region	Downregulated	GO:0046873	metal ion transmembrane transporter activity	5/44	450/28409	0.0111111	7.17399	5.19956	0.000636849	0.00543467	0.00258997	Snap25/Atp2a2/Atp1b1/Atp1a3/Kcnc2	5
Hippocampal region	Hippocampal region	Downregulated	GO:0042626	ATPase-coupled transmembrane transporter activity	3/44	109/28409	0.0275229	17.7704	6.90907	0.000648915	0.00543467	0.00258997	Atp2a2/Atp1b1/Atp1a3	3
Hippocampal region	Hippocampal region	Downregulated	GO:0043395	heparan sulfate proteoglycan binding	2/44	25/28409	0.08	51.6527	9.9791	0.000687552	0.00552792	0.00263441	App/Atp1a3	2
Hippocampal region	Hippocampal region	Downregulated	GO:0050780	dopamine receptor binding	2/44	26/28409	0.0769231	49.6661	9.77776	0.000744116	0.00575259	0.00274148	Dnm1/Atp1a3	2
Hippocampal region	Hippocampal region	Downregulated	GO:0000149	SNARE binding	3/44	119/28409	0.0252101	16.2771	6.57739	0.000837315	0.00620058	0.00295498	Snap25/Syt1/Napb	3
Hippocampal region	Hippocampal region	Downregulated	GO:0140311	protein sequestering activity	2/44	28/28409	0.0714286	46.1185	9.40752	0.000863763	0.00620058	0.00295498	Ywhag/Ywhaz	2
Hippocampal region	Hippocampal region	Downregulated	GO:0003924	GTPase activity	4/44	308/28409	0.012987	8.38518	5.13252	0.00130719	0.0090602	0.00431777	Dnm1/Tuba1b/Tubb2a/Rab6b	4
Hippocampal region	Hippocampal region	Downregulated	GO:0015399	primary active transmembrane transporter activity	3/44	144/28409	0.0208333	13.4512	5.89962	0.00145067	0.00971952	0.00463198	Atp2a2/Atp1b1/Atp1a3	3
Hippocampal region	Hippocampal region	Downregulated	GO:0001664	G protein-coupled receptor binding	4/44	338/28409	0.0118343	7.64094	4.83742	0.00183641	0.011907	0.00567447	App/Dnm1/Atp2a2/Atp1a3	4
Hippocampal region	Hippocampal region	Downregulated	GO:0043394	proteoglycan binding	2/44	44/28409	0.0454545	29.3481	7.41165	0.00212796	0.0133663	0.00636988	App/Atp1a3	2
Hippocampal region	Hippocampal region	Downregulated	GO:0030276	clathrin binding	2/44	51/28409	0.0392157	25.32	6.84645	0.00284838	0.0173492	0.00826803	Syt1/Cltc	2
Hippocampal region	Hippocampal region	Downregulated	GO:0140313	molecular sequestering activity	2/44	52/28409	0.0384615	24.833	6.77495	0.00295941	0.0174953	0.00833766	Ywhag/Ywhaz	2
Hippocampal region	Hippocampal region	Downregulated	GO:0016887	ATP hydrolysis activity	4/44	396/28409	0.010101	6.52181	4.35817	0.00325118	0.0186711	0.00889797	Actb/Hsp90aa1/Atp2a2/Atp1a3	4
Hippocampal region	Hippocampal region	Downregulated	GO:0017022	myosin binding	2/44	78/28409	0.025641	16.5554	5.41816	0.00653356	0.036479	0.0173846	Snap25/Rab6b	2
Hippocampal region	Hippocampal region	Downregulated	GO:0003725	double-stranded RNA binding	2/44	82/28409	0.0243902	15.7478	5.26731	0.0071972	0.0385843	0.0183879	Tuba1b/Cltc	2
Hippocampal region	Hippocampal region	Downregulated	GO:0022853	active monoatomic ion transmembrane transporter activity	3/44	256/28409	0.0117188	7.56632	4.15657	0.00729454	0.0385843	0.0183879	Atp2a2/Atp1b1/Atp1a3	3
Hippocampal region	Hippocampal region	Downregulated	GO:0051082	unfolded protein binding	2/44	88/28409	0.0227273	14.6741	5.05988	0.00824741	0.0423545	0.0201847	Hsp90aa1/Canx	2
Hippocampal region	Hippocampal region	Downregulated	GO:0097110	scaffold protein binding	2/44	89/28409	0.0224719	14.5092	5.02728	0.00842876	0.0423545	0.0201847	Hsp90aa1/Dynll2	2
Hippocampal region	Hippocampal region	Downregulated	GO:0048306	calcium-dependent protein binding	2/44	93/28409	0.0215054	13.8851	4.90196	0.00917199	0.0449651	0.0214288	Snap25/Syt1	2
Hippocampal region	Hippocampal region	Downregulated	GO:0005546	phosphatidylinositol-4,5-bisphosphate binding	2/44	96/28409	0.0208333	13.4512	4.81294	0.00974798	0.04648	0.0221507	Dnm1/Syt1	2
Hippocampal region	Hippocampal region	Downregulated	GO:0005249	voltage-gated potassium channel activity	2/44	97/28409	0.0206186	13.3126	4.78414	0.00994348	0.04648	0.0221507	Snap25/Kcnc2	2
Hippocampal region	Hippocampal region	Downregulated	GO:0051117	ATPase binding	2/44	101/28409	0.019802	12.7853	4.67308	0.0107429	0.0490753	0.0233876	Atp1b1/Ank2	2
Neocortex	Neocortex	Downregulated	GO:0005200	structural constituent of cytoskeleton	7/86	74/28409	0.0945946	31.2481	14.3566	2.77382e-09	8.09955e-07	5.75202e-07	Tuba1a/Actb/Ank2/Actr2/Tubb2a/Camk2b/Add2	7
Neocortex	Neocortex	Downregulated	GO:0005516	calmodulin binding	8/86	198/28409	0.040404	13.347	9.6069	1.61056e-07	2.35142e-05	1.6699e-05	Camk2d/Map2/Camk2b/Ewsr1/Marcks/Syt7/Add2/Camkv	8
Neocortex	Neocortex	Downregulated	GO:0061891	calcium ion sensor activity	3/86	21/28409	0.142857	47.191	11.6681	3.42447e-05	0.0021543	0.00152991	Syt7/Syt17/Syt4	3
Neocortex	Neocortex	Downregulated	GO:0050998	nitric-oxide synthase binding	3/86	22/28409	0.136364	45.046	11.3883	3.95651e-05	0.0021543	0.00152991	Actb/Camk2d/Cdh2	3
Neocortex	Neocortex	Downregulated	GO:0140784	metal ion sensor activity	3/86	22/28409	0.136364	45.046	11.3883	3.95651e-05	0.0021543	0.00152991	Syt7/Syt17/Syt4	3
Neocortex	Neocortex	Downregulated	GO:0050839	cell adhesion molecule binding	7/86	310/28409	0.0225806	7.45923	6.30109	4.42665e-05	0.0021543	0.00152991	App/Cdk5r1/Calr/Ccn3/Cdh2/Nrxn1/Pkp4	7
Neocortex	Neocortex	Downregulated	GO:0004683	calcium/calmodulin-dependent protein kinase activity	3/86	24/28409	0.125	41.2922	10.8813	5.17727e-05	0.00215966	0.00153372	Camk2d/Camk2b/Camkv	3
Neocortex	Neocortex	Downregulated	GO:0120283	protein serine/threonine kinase binding	3/86	26/28409	0.115385	38.1158	10.4332	6.6216e-05	0.00241688	0.00171639	App/Cltc/Ap2a2	3
Neocortex	Neocortex	Downregulated	GO:0098918	structural constituent of synapse	3/86	40/28409	0.075	24.7753	8.29151	0.000244037	0.00791763	0.00562283	Actb/Camk2b/Bsn	3
Neocortex	Neocortex	Downregulated	GO:0046982	protein heterodimerization activity	6/86	316/28409	0.0189873	6.27223	5.19324	0.00040257	0.0112796	0.00801041	Tuba1a/App/Gabbr2/Add2/Syt4/Lsm7	6
Neocortex	Neocortex	Downregulated	GO:0003779	actin binding	7/86	451/28409	0.0155211	5.12719	4.86843	0.000443119	0.0112796	0.00801041	Cdk5r1/Hnrnpu/Actr2/Map2/Marcks/Add2/Wasf1	7
Neocortex	Neocortex	Downregulated	GO:0000149	SNARE binding	4/86	119/28409	0.0336134	11.1038	6.08612	0.000476854	0.0112796	0.00801041	Napb/Syt7/Syt17/Syt4	4
Neocortex	Neocortex	Downregulated	GO:0030276	clathrin binding	3/86	51/28409	0.0588235	19.4316	7.25956	0.000502175	0.0112796	0.00801041	Cltc/Syt7/Syt4	3
Neocortex	Neocortex	Downregulated	GO:0005544	calcium-dependent phospholipid binding	3/86	53/28409	0.0566038	18.6983	7.10637	0.000562437	0.0117308	0.00833084	Syt7/Syt17/Syt4	3
Neocortex	Neocortex	Downregulated	GO:0140299	molecular sensor activity	3/86	63/28409	0.047619	15.7303	6.44967	0.000932871	0.0181599	0.0128965	Syt7/Syt17/Syt4	3
Neocortex	Neocortex	Downregulated	GO:0045296	cadherin binding	3/86	70/28409	0.0428571	14.1573	6.07329	0.00126648	0.0211139	0.0149944	Cdk5r1/Cdh2/Pkp4	3
Neocortex	Neocortex	Downregulated	GO:0001786	phosphatidylserine binding	3/86	71/28409	0.0422535	13.9579	6.02392	0.00131948	0.0211139	0.0149944	Marcks/Syt7/Syt4	3
Neocortex	Neocortex	Downregulated	GO:0099106	ion channel regulator activity	4/86	158/28409	0.0253165	8.36297	5.11404	0.00137258	0.0211139	0.0149944	Ank2/Camk2d/Scn2b/Nrxn1	4
Neocortex	Neocortex	Downregulated	GO:0019905	syntaxin binding	3/86	72/28409	0.0416667	13.7641	5.97555	0.00137385	0.0211139	0.0149944	Napb/Syt7/Syt4	3
Neocortex	Neocortex	Downregulated	GO:0016247	channel regulator activity	4/86	169/28409	0.0236686	7.81863	4.89901	0.00175642	0.0256437	0.0182113	Ank2/Camk2d/Scn2b/Nrxn1	4
Neocortex	Neocortex	Downregulated	GO:0141108	transporter regulator activity	4/86	173/28409	0.0231214	7.63785	4.82558	0.00191275	0.0265963	0.0188878	Ank2/Camk2d/Scn2b/Nrxn1	4
Neocortex	Neocortex	Downregulated	GO:0004674	protein serine/threonine kinase activity	6/86	440/28409	0.0136364	4.5046	4.0825	0.00220987	0.029331	0.0208299	Camk2d/Mapk1/Camk2b/Uhmk1/Camkv/Prkaca	6
Neocortex	Neocortex	Downregulated	GO:0033130	acetylcholine receptor binding	2/86	24/28409	0.0833333	27.5281	7.16419	0.00239398	0.0303335	0.0215418	App/Nrxn1	2
Neocortex	Neocortex	Downregulated	GO:0034237	protein kinase A regulatory subunit binding	2/86	25/28409	0.08	26.427	7.00854	0.00259704	0.0303335	0.0215418	Wasf1/Prkaca	2
Neocortex	Neocortex	Downregulated	GO:0043395	heparan sulfate proteoglycan binding	2/86	25/28409	0.08	26.427	7.00854	0.00259704	0.0303335	0.0215418	App/Ptprs	2
Neocortex	Neocortex	Downregulated	GO:0099186	structural constituent of postsynapse	2/86	28/28409	0.0714286	23.5955	6.59155	0.00325306	0.0365344	0.0259455	Actb/Camk2b	2
Neocortex	Neocortex	Downregulated	GO:0050750	low-density lipoprotein particle receptor binding	2/86	29/28409	0.0689655	22.7819	6.46678	0.00348718	0.0377132	0.0267827	App/Cltc	2
Neocortex	Neocortex	Downregulated	GO:0046875	ephrin receptor binding	2/86	32/28409	0.0625	20.6461	6.12728	0.00423522	0.0437964	0.0311027	App/Cdk5r1	2
Neocortex	Neocortex	Downregulated	GO:0030507	spectrin binding	2/86	33/28409	0.0606061	20.0204	6.02423	0.00449963	0.0437964	0.0311027	Ank2/Add2	2
Neocortex	Neocortex	Downregulated	GO:0070325	lipoprotein particle receptor binding	2/86	33/28409	0.0606061	20.0204	6.02423	0.00449963	0.0437964	0.0311027	App/Cltc	2
Neocortex	Neocortex	Downregulated	GO:0051015	actin filament binding	4/86	222/28409	0.018018	5.95202	4.08164	0.00467458	0.0440316	0.0312697	Cdk5r1/Actr2/Marcks/Add2	4
Neocortex	Neocortex	Downregulated	GO:0106310	protein serine kinase activity	5/86	363/28409	0.0137741	4.5501	3.7511	0.00495708	0.0452333	0.0321232	Camk2d/Mapk1/Camk2b/Uhmk1/Prkaca	5
Neocortex	Neocortex	Downregulated	GO:0072341	modified amino acid binding	3/86	115/28409	0.026087	8.61749	4.51039	0.00518102	0.0458389	0.0325532	Marcks/Syt7/Syt4	3
Neocortex	Neocortex	Downregulated	GO:0097718	disordered domain specific binding	2/86	36/28409	0.0555556	18.3521	5.7405	0.00533741	0.0458389	0.0325532	Cltc/Ap2a2	2
Neocortex	Neocortex	Downregulated	GO:0017080	sodium channel regulator activity	2/86	37/28409	0.0540541	17.8561	5.65343	0.00563136	0.0469817	0.0333648	Camk2d/Scn2b	2
Thalamus	Thalamus	Downregulated	GO:0046873	metal ion transmembrane transporter activity	16/94	450/28409	0.0355556	10.7457	12.007	1.78656e-12	5.5026e-10	3.32864e-10	Atp1a3/Atp1b1/Kcnc1/Slc1a2/Kcna2/Scn1a/Kcnj10/Kcnc3/Slc38a1/Ghitm/Hcn2/Kcnf1/Kcnc2/Tmbim6/Kcnab2/Atp1a2	16
Thalamus	Thalamus	Downregulated	GO:0015079	potassium ion transmembrane transporter activity	11/94	161/28409	0.068323	20.6488	14.4056	6.31523e-12	9.72545e-10	5.88313e-10	Atp1a3/Atp1b1/Kcnc1/Kcna2/Kcnj10/Kcnc3/Hcn2/Kcnf1/Kcnc2/Kcnab2/Atp1a2	11
Thalamus	Thalamus	Downregulated	GO:0005261	monoatomic cation channel activity	12/94	334/28409	0.0359281	10.8583	10.4422	1.1547e-09	9.27063e-08	5.608e-08	Kcnc1/Kcna2/Scn1a/Kcnj10/Kcnc3/Chrna4/Ghitm/Hcn2/Kcnf1/Kcnc2/Tmbim6/Kcnab2	12
Thalamus	Thalamus	Downregulated	GO:0005249	voltage-gated potassium channel activity	8/94	97/28409	0.0824742	24.9256	13.6	1.20398e-09	9.27063e-08	5.608e-08	Kcnc1/Kcna2/Kcnj10/Kcnc3/Hcn2/Kcnf1/Kcnc2/Kcnab2	8
Thalamus	Thalamus	Downregulated	GO:0005216	monoatomic ion channel activity	13/94	443/28409	0.0293454	8.86886	9.61777	2.59372e-09	1.59773e-07	9.66502e-08	Kcnc1/Kcna2/Scn1a/Kcnj10/Kcnc3/Chrna4/Ghitm/Hcn2/Kcnf1/Kcnc2/Tmbim6/Kcnab2/Glrb	13
Thalamus	Thalamus	Downregulated	GO:0005244	voltage-gated monoatomic ion channel activity	9/94	174/28409	0.0517241	15.6322	11.155	6.70655e-09	2.8204e-07	1.70612e-07	Kcnc1/Kcna2/Scn1a/Kcnj10/Kcnc3/Hcn2/Kcnf1/Kcnc2/Kcnab2	9
Thalamus	Thalamus	Downregulated	GO:0022832	voltage-gated channel activity	9/94	176/28409	0.0511364	15.4546	11.0831	7.41107e-09	2.8204e-07	1.70612e-07	Kcnc1/Kcna2/Scn1a/Kcnj10/Kcnc3/Hcn2/Kcnf1/Kcnc2/Kcnab2	9
Thalamus	Thalamus	Downregulated	GO:0005267	potassium channel activity	8/94	123/28409	0.0650407	19.6568	11.9476	7.99925e-09	2.8204e-07	1.70612e-07	Kcnc1/Kcna2/Kcnj10/Kcnc3/Hcn2/Kcnf1/Kcnc2/Kcnab2	8
Thalamus	Thalamus	Downregulated	GO:0022836	gated channel activity	11/94	316/28409	0.0348101	10.5204	9.80567	8.24142e-09	2.8204e-07	1.70612e-07	Kcnc1/Kcna2/Scn1a/Kcnj10/Kcnc3/Chrna4/Hcn2/Kcnf1/Kcnc2/Kcnab2/Glrb	11
Thalamus	Thalamus	Downregulated	GO:0022843	voltage-gated monoatomic cation channel activity	8/94	145/28409	0.0551724	16.6744	10.9027	2.91474e-08	8.9774e-07	5.43062e-07	Kcnc1/Kcna2/Kcnj10/Kcnc3/Hcn2/Kcnf1/Kcnc2/Kcnab2	8
Thalamus	Thalamus	Downregulated	GO:0019911	structural constituent of myelin sheath	4/94	11/28409	0.363636	109.899	20.8139	3.64341e-08	1.02015e-06	6.17113e-07	Plp1/Mobp/Mbp/Mal	4
Thalamus	Thalamus	Downregulated	GO:0005200	structural constituent of cytoskeleton	6/94	74/28409	0.0810811	24.5046	11.665	1.72529e-07	4.42824e-06	2.67874e-06	Nefh/Ina/Actb/Nefl/Nefm/Ank3	6
Thalamus	Thalamus	Downregulated	GO:0099508	voltage-gated monoatomic ion channel activity involved in regulation of presynaptic membrane potential	4/94	17/28409	0.235294	71.1114	16.6606	2.58799e-07	6.13154e-06	3.7091e-06	Kcnc1/Kcna2/Scn1a/Kcnc2	4
Thalamus	Thalamus	Downregulated	GO:0015081	sodium ion transmembrane transporter activity	7/94	166/28409	0.0421687	12.7444	8.74388	1.36835e-06	3.01036e-05	1.82103e-05	Atp1a3/Atp1b1/Slc1a2/Scn1a/Slc38a1/Hcn2/Atp1a2	7
Thalamus	Thalamus	Downregulated	GO:0005251	delayed rectifier potassium channel activity	4/94	28/28409	0.142857	43.1748	12.8645	2.16522e-06	4.16805e-05	2.52134e-05	Kcnc1/Kcna2/Kcnc3/Kcnc2	4
Thalamus	Thalamus	Downregulated	GO:0099186	structural constituent of postsynapse	4/94	28/28409	0.142857	43.1748	12.8645	2.16522e-06	4.16805e-05	2.52134e-05	Nefh/Ina/Actb/Nefl	4
Thalamus	Thalamus	Downregulated	GO:0005391	P-type sodium:potassium-exchanging transporter activity	3/94	10/28409	0.3	90.667	16.3402	4.1395e-06	7.08314e-05	4.28474e-05	Atp1a3/Atp1b1/Atp1a2	3
Thalamus	Thalamus	Downregulated	GO:0008554	P-type sodium transporter activity	3/94	10/28409	0.3	90.667	16.3402	4.1395e-06	7.08314e-05	4.28474e-05	Atp1a3/Atp1b1/Atp1a2	3
Thalamus	Thalamus	Downregulated	GO:0008556	P-type potassium transmembrane transporter activity	3/94	11/28409	0.272727	82.4246	15.5627	5.67815e-06	9.20458e-05	5.56805e-05	Atp1a3/Atp1b1/Atp1a2	3
Thalamus	Thalamus	Downregulated	GO:0098918	structural constituent of synapse	4/94	40/28409	0.1	30.2223	10.6561	9.37519e-06	0.000144378	8.73373e-05	Nefh/Ina/Actb/Nefl	4
Thalamus	Thalamus	Downregulated	GO:0016595	glutamate binding	3/94	14/28409	0.214286	64.7622	13.7493	1.24364e-05	0.0001824	0.000110338	Glul/Gad1/Gad2	3
Thalamus	Thalamus	Downregulated	GO:0043394	proteoglycan binding	4/94	44/28409	0.0909091	27.4749	10.1262	1.37857e-05	0.000193	0.00011675	Atp1a3/Ctsb/Sdcbp/Ptn	4
Thalamus	Thalamus	Downregulated	GO:0022853	active monoatomic ion transmembrane transporter activity	7/94	256/28409	0.0273438	8.26392	6.72674	2.33484e-05	0.000312666	0.000189138	Atp1a3/Atp1b1/Slc1a2/Slc32a1/Slc38a1/Ghitm/Atp1a2	7
Thalamus	Thalamus	Downregulated	GO:0019894	kinesin binding	4/94	51/28409	0.0784314	23.7038	9.35022	2.49323e-05	0.000319964	0.000193553	Kcnc1/Kif5a/Actb/Kcna2	4
Thalamus	Thalamus	Downregulated	GO:0031406	carboxylic acid binding	6/94	201/28409	0.0298507	9.02159	6.5758	5.65055e-05	0.000696147	0.000421114	Glul/Gad1/Gad2/Ptn/Got1/Glrb	6
Thalamus	Thalamus	Downregulated	GO:0030552	cAMP binding	3/94	25/28409	0.12	36.2668	10.1643	7.65337e-05	0.00090663	0.00054844	Rapgef4/Hcn2/Pde4a	3
Thalamus	Thalamus	Downregulated	GO:0043177	organic acid binding	6/94	217/28409	0.0276498	8.35641	6.26771	8.62449e-05	0.000959087	0.000580172	Glul/Gad1/Gad2/Ptn/Got1/Glrb	6
Thalamus	Thalamus	Downregulated	GO:0016597	amino acid binding	4/94	70/28409	0.0571429	17.2699	7.85268	8.71897e-05	0.000959087	0.000580172	Glul/Gad1/Gad2/Glrb	4
Thalamus	Thalamus	Downregulated	GO:0016831	carboxy-lyase activity	3/94	33/28409	0.0909091	27.4749	8.76781	0.000178103	0.00189157	0.00114425	Gad1/Gad2/Got1	3
Thalamus	Thalamus	Downregulated	GO:0015662	P-type ion transporter activity	3/94	34/28409	0.0882353	26.6668	8.62817	0.000194871	0.00193614	0.00117121	Atp1a3/Atp1b1/Atp1a2	3
Thalamus	Thalamus	Downregulated	GO:0140358	P-type transmembrane transporter activity	3/94	34/28409	0.0882353	26.6668	8.62817	0.000194871	0.00193614	0.00117121	Atp1a3/Atp1b1/Atp1a2	3
Thalamus	Thalamus	Downregulated	GO:0030551	cyclic nucleotide binding	3/94	38/28409	0.0789474	23.8597	8.1246	0.000272102	0.00261898	0.00158428	Rapgef4/Hcn2/Pde4a	3
Thalamus	Thalamus	Downregulated	GO:0044325	transmembrane transporter binding	5/94	174/28409	0.0287356	8.68458	5.85837	0.000287615	0.00268441	0.00162386	Kcnc1/Trf/Kcnc2/Kcnab2/Ank3	5
Thalamus	Thalamus	Downregulated	GO:0008017	microtubule binding	6/94	279/28409	0.0215054	6.49943	5.31876	0.00033595	0.00304331	0.00184096	Dnm1/Kif5a/Map1b/Ndrg1/Kif5b/Clasp2	6
Thalamus	Thalamus	Downregulated	GO:0015175	neutral L-amino acid transmembrane transporter activity	3/94	43/28409	0.0697674	21.0854	7.59435	0.000393321	0.00346123	0.00209377	Slc1a2/Slc32a1/Slc38a1	3
Thalamus	Thalamus	Downregulated	GO:0015187	glycine transmembrane transporter activity	2/94	10/28409	0.2	60.4447	10.8327	0.000479097	0.00409894	0.00247954	Slc32a1/Slc38a1	2
Thalamus	Thalamus	Downregulated	GO:0022804	active transmembrane transporter activity	7/94	441/28409	0.015873	4.7972	4.6305	0.000664271	0.00552545	0.00334246	Atp1a3/Atp1b1/Slc1a2/Slc32a1/Slc38a1/Ghitm/Atp1a2	7
Thalamus	Thalamus	Downregulated	GO:0016830	carbon-carbon lyase activity	3/94	52/28409	0.0576923	17.436	6.83507	0.000689355	0.00552545	0.00334246	Gad1/Gad2/Got1	3
Thalamus	Thalamus	Downregulated	GO:0008191	metalloendopeptidase inhibitor activity	2/94	12/28409	0.166667	50.3706	9.85595	0.000699651	0.00552545	0.00334246	Timp2/Spock3	2
Thalamus	Thalamus	Downregulated	GO:0030170	pyridoxal phosphate binding	3/94	54/28409	0.0555556	16.7902	6.69184	0.000770011	0.00592908	0.00358663	Gad1/Gad2/Got1	3
Thalamus	Thalamus	Downregulated	GO:0070279	vitamin B6 binding	3/94	55/28409	0.0545455	16.4849	6.62306	0.000812491	0.00610359	0.00369219	Gad1/Gad2/Got1	3
Thalamus	Thalamus	Downregulated	GO:0019829	ATPase-coupled monoatomic cation transmembrane transporter activity	3/94	58/28409	0.0517241	15.6322	6.42712	0.00094878	0.00688	0.00416186	Atp1a3/Atp1b1/Atp1a2	3
Thalamus	Thalamus	Downregulated	GO:0031402	sodium ion binding	2/94	14/28409	0.142857	43.1748	9.09435	0.00096052	0.00688	0.00416186	Scn1a/Atp1a2	2
Thalamus	Thalamus	Downregulated	GO:0015643	toxic substance binding	2/94	15/28409	0.133333	40.2965	8.77125	0.00110591	0.00774135	0.00468291	Nefh/Nefm	2
Thalamus	Thalamus	Downregulated	GO:0019842	vitamin binding	4/94	142/28409	0.028169	8.51334	5.17146	0.00128787	0.00881476	0.00533224	Gad1/Gad2/Ogdh/Got1	4
Thalamus	Thalamus	Downregulated	GO:0008574	plus-end-directed microtubule motor activity	2/94	17/28409	0.117647	35.5557	8.21149	0.00142625	0.0095497	0.00577682	Kif5a/Kif5b	2
Thalamus	Thalamus	Downregulated	GO:0015179	L-amino acid transmembrane transporter activity	3/94	71/28409	0.0422535	12.77	5.72133	0.00170377	0.0111651	0.00675403	Slc1a2/Slc32a1/Slc38a1	3
Thalamus	Thalamus	Downregulated	GO:0015631	tubulin binding	6/94	397/28409	0.0151134	4.56761	4.12455	0.00207746	0.0133304	0.00806384	Dnm1/Kif5a/Map1b/Ndrg1/Kif5b/Clasp2	6
Thalamus	Thalamus	Downregulated	GO:0051087	protein-folding chaperone binding	4/94	166/28409	0.0240964	7.28249	4.67742	0.00227886	0.0143242	0.00866504	Atp1a3/Ogdh/Sod1/Atp1a2	4
Thalamus	Thalamus	Downregulated	GO:0050998	nitric-oxide synthase binding	2/94	22/28409	0.0909091	27.4749	7.1575	0.0023966	0.0147631	0.0089305	Dnm1/Actb	2
Thalamus	Thalamus	Downregulated	GO:0019003	GDP binding	3/94	83/28409	0.0361446	10.9237	5.21672	0.00266178	0.0160751	0.00972414	Dnm1/Diras1/Rit2	3
Thalamus	Thalamus	Downregulated	GO:0015101	organic cation transmembrane transporter activity	3/94	84/28409	0.0357143	10.7937	5.17937	0.0027538	0.0162623	0.00983742	Slc1a2/Slc32a1/Slc38a1	3
Thalamus	Thalamus	Downregulated	GO:0005248	voltage-gated sodium channel activity	2/94	24/28409	0.0833333	25.1853	6.82949	0.00285118	0.0162623	0.00983742	Scn1a/Hcn2	2
Thalamus	Thalamus	Downregulated	GO:0005283	amino acid:sodium symporter activity	2/94	24/28409	0.0833333	25.1853	6.82949	0.00285118	0.0162623	0.00983742	Slc1a2/Slc38a1	2
Thalamus	Thalamus	Downregulated	GO:0015276	ligand-gated monoatomic ion channel activity	4/94	178/28409	0.0224719	6.79154	4.46598	0.00293085	0.0164128	0.00992844	Kcnj10/Chrna4/Hcn2/Glrb	4
Thalamus	Thalamus	Downregulated	GO:0022834	ligand-gated channel activity	4/94	183/28409	0.0218579	6.60598	4.38357	0.00323663	0.0174514	0.0105567	Kcnj10/Chrna4/Hcn2/Glrb	4
Thalamus	Thalamus	Downregulated	GO:0008483	transaminase activity	2/94	26/28409	0.0769231	23.248	6.53918	0.00334297	0.0174514	0.0105567	Bcat1/Got1	2
Thalamus	Thalamus	Downregulated	GO:0031420	alkali metal ion binding	2/94	26/28409	0.0769231	23.248	6.53918	0.00334297	0.0174514	0.0105567	Scn1a/Atp1a2	2
Thalamus	Thalamus	Downregulated	GO:0050780	dopamine receptor binding	2/94	26/28409	0.0769231	23.248	6.53918	0.00334297	0.0174514	0.0105567	Atp1a3/Dnm1	2
Thalamus	Thalamus	Downregulated	GO:0050839	cell adhesion molecule binding	5/94	310/28409	0.016129	4.87457	3.95216	0.00372742	0.0191341	0.0115746	Timp2/Ndrg1/Sdcbp/Ptn/Ank3	5
Thalamus	Thalamus	Downregulated	GO:0005546	phosphatidylinositol-4,5-bisphosphate binding	3/94	96/28409	0.03125	9.44448	4.7752	0.00401325	0.0200799	0.0121467	Dnm1/Rph3a/Sdcbp	3
Thalamus	Thalamus	Downregulated	GO:0046982	protein heterodimerization activity	5/94	316/28409	0.0158228	4.78202	3.89533	0.00404205	0.0200799	0.0121467	Atp1b1/Sdcbp/Hif1a/Atp1a2/Bhlhe40	5
Thalamus	Thalamus	Downregulated	GO:0005416	amino acid:monoatomic cation symporter activity	2/94	29/28409	0.0689655	20.843	6.15993	0.00414931	0.0202855	0.0122712	Slc1a2/Slc38a1	2
Thalamus	Thalamus	Downregulated	GO:0015171	amino acid transmembrane transporter activity	3/94	103/28409	0.0291262	8.80262	4.57084	0.00488558	0.0235119	0.0142228	Slc1a2/Slc32a1/Slc38a1	3
Thalamus	Thalamus	Downregulated	GO:0016769	transferase activity, transferring nitrogenous groups	2/94	32/28409	0.0625	18.889	5.83382	0.00503658	0.0238656	0.0144368	Bcat1/Got1	2
Thalamus	Thalamus	Downregulated	GO:0042626	ATPase-coupled transmembrane transporter activity	3/94	109/28409	0.0275229	8.31808	4.41055	0.00571757	0.026682	0.0161405	Atp1a3/Atp1b1/Atp1a2	3
Thalamus	Thalamus	Downregulated	GO:0005343	organic acid:sodium symporter activity	2/94	37/28409	0.0540541	16.3364	5.37843	0.0066907	0.0307572	0.0186057	Slc1a2/Slc38a1	2
Thalamus	Thalamus	Downregulated	GO:0005231	excitatory extracellular ligand-gated monoatomic ion channel activity	2/94	39/28409	0.0512821	15.4986	5.22042	0.00741233	0.0335735	0.0203093	Chrna4/Glrb	2
Thalamus	Thalamus	Downregulated	GO:1902936	phosphatidylinositol bisphosphate binding	3/94	121/28409	0.0247934	7.49314	4.12404	0.00762339	0.0340291	0.0205849	Dnm1/Rph3a/Sdcbp	3
Thalamus	Thalamus	Downregulated	GO:0050997	quaternary ammonium group binding	2/94	40/28409	0.05	15.1112	5.14573	0.00778576	0.0342573	0.020723	Chrna4/Ogdh	2
Thalamus	Thalamus	Downregulated	GO:0099094	ligand-gated monoatomic cation channel activity	3/94	125/28409	0.024	7.25336	4.03714	0.00833225	0.0361455	0.0218652	Kcnj10/Chrna4/Hcn2	3
Thalamus	Thalamus	Downregulated	GO:0016887	ATP hydrolysis activity	5/94	396/28409	0.0126263	3.81595	3.25139	0.0102405	0.0438066	0.0264996	Atp1a3/Kif5a/Actb/Kif5b/Atp1a2	5
Thalamus	Thalamus	Downregulated	GO:0005272	sodium channel activity	2/94	49/28409	0.0408163	12.3356	4.5758	0.0115147	0.0485826	0.0293887	Scn1a/Hcn2	2
Caudoputamen	Caudoputamen	Upregulated	GO:0003735	structural constituent of ribosome	21/42	178/28409	0.117978	79.8006	40.5802	7.74293e-36	6.27177e-34	4.72726e-34	Rpl9/Rpl10/Rpl17/Rps7/Rps5/Rpl21/Rpl15/Rps14/Rpl26/Rps2/Rps3/Rps23/Rps24/Rps27a/Rps8/Rps3a1/Rpl19/Rps12/Rps16/Rpl32/Rpl7	21
Caudoputamen	Caudoputamen	Upregulated	GO:0019843	rRNA binding	6/42	73/28409	0.0821918	55.5949	17.9714	1.13772e-09	4.60778e-08	3.47305e-08	Rpl9/Rpl17/Rps5/Rps3/Rpl19/Rpl7	6
Caudoputamen	Caudoputamen	Upregulated	GO:0048027	mRNA 5'-UTR binding	4/42	25/28409	0.16	108.225	20.638	5.10213e-08	1.37758e-06	1.03833e-06	Rps7/Rps14/Rpl26/Rps3a1	4
Caudoputamen	Caudoputamen	Upregulated	GO:0003729	mRNA binding	8/42	409/28409	0.0195599	13.2304	9.58654	1.32604e-07	2.68524e-06	2.02396e-06	Rps7/Rps5/Rps14/Rpl26/Rps2/Rps3/Rps3a1/Rpl7	8
Caudoputamen	Caudoputamen	Upregulated	GO:0003785	actin monomer binding	2/42	27/28409	0.0740741	50.1041	9.82236	0.000731573	0.0118515	0.0089329	Tmsb4x/Tmsb10	2
Caudoputamen	Caudoputamen	Upregulated	GO:0031369	translation initiation factor binding	2/42	38/28409	0.0526316	35.6003	8.21244	0.00145021	0.0195779	0.0147566	Rps24/Rps3a1	2
Fiber tracts	Fiber tracts	Upregulated	GO:0003735	structural constituent of ribosome	6/85	178/28409	0.0337079	11.266	7.5266	1.61392e-05	0.0033731	0.00275216	Rpl17/Ubb/Rpl10/Rpl15/Rpl6/Rpl22l1	6
Hippocampal region	Hippocampal region	Upregulated	GO:0003735	structural constituent of ribosome	62/111	178/28409	0.348315	89.1466	73.885	1.14079e-110	2.55536e-108	2.14948e-108	Rpl13/Rplp1/Rps2/Rpl10/Rpl17/Rpl29/Rps7/Rpl12/Rps8/Rps11/Rps5/Rpl9/Rps10/Rps15/Rpl13a/Rps14/Rpl21/Uba52/Rpl14/Rpl11/Rpl27a/Rpl10a/Rps3/Rpl18a/Rps16/Rps20/Fau/Rps23/Rpl28/Rpl26/Rps13/Rpl35/Rps24/Rps3a1/Rpl18/Rpl6/Rpl30/Rpl24/Rps12/Rps19/Rps9/Rpl7a/Rpl7/Rps21/Rpl15/Rps27a/Rps4x/Rpl19/Rpl37/Rpl32/Rplp2/Rps15a/Rps25/Rpl8/Rps6/Rps18/Rpl37a/Rpl36a/Rpl5/Rpl23a/Rplp0/Mrpl30	62
Hippocampal region	Hippocampal region	Upregulated	GO:0019843	rRNA binding	19/111	73/28409	0.260274	66.6137	35.1553	4.65559e-30	5.21426e-28	4.38606e-28	Rpl17/Rpl12/Rps11/Rps5/Rpl9/Rpl11/Rps3/Rps13/Rpl6/Rps9/Rpl7/Rps4x/Rpl19/Rpl37/Rpl8/Rps18/Rpl5/Rpl23a/Rplp0	19
Hippocampal region	Hippocampal region	Upregulated	GO:1990948	ubiquitin ligase inhibitor activity	6/111	11/28409	0.545455	139.602	28.7956	1.41091e-12	1.05348e-10	8.86152e-11	Rps7/Rps15/Rpl11/Rps20/Rpl37/Rpl5	6
Hippocampal region	Hippocampal region	Upregulated	GO:0003729	mRNA binding	16/111	409/28409	0.0391198	10.0122	11.4979	5.96953e-12	3.34294e-10	2.81196e-10	Rps2/Rps7/Rps5/Rpl13a/Rps14/Rps3/Rpl26/Rps13/Rpl35/Rps3a1/Rpl6/Rpl30/Rpl24/Rpl7/Rps6/Rpl5	16
Hippocampal region	Hippocampal region	Upregulated	GO:0055105	ubiquitin-protein transferase inhibitor activity	6/111	16/28409	0.375	95.9764	23.7998	2.40709e-11	1.07838e-09	9.07093e-10	Rps7/Rps15/Rpl11/Rps20/Rpl37/Rpl5	6
Hippocampal region	Hippocampal region	Upregulated	GO:0048027	mRNA 5'-UTR binding	6/111	25/28409	0.24	61.4249	18.9301	5.17354e-10	1.93146e-08	1.62467e-08	Rps7/Rps14/Rpl26/Rps13/Rps3a1/Rpl5	6
Hippocampal region	Hippocampal region	Upregulated	GO:0055106	ubiquitin-protein transferase regulator activity	6/111	36/28409	0.166667	42.6562	15.6632	5.49495e-09	1.75838e-07	1.47909e-07	Rps7/Rps15/Rpl11/Rps20/Rpl37/Rpl5	6
Hippocampal region	Hippocampal region	Upregulated	GO:0004857	enzyme inhibitor activity	11/111	430/28409	0.0255814	6.54722	7.25935	1.02499e-06	2.86997e-05	2.41412e-05	Rps7/Rps15/Rpl11/Rps20/Pcsk1n/Rpl37/Rack1/Ppp1r1a/Rpl5/Pkig/Tesc	11
Hippocampal region	Hippocampal region	Upregulated	GO:0008097	5S rRNA binding	3/111	14/28409	0.214286	54.8436	12.6206	2.04782e-05	0.000382259	0.000321543	Rpl11/Rpl7/Rpl5	3
Hippocampal region	Hippocampal region	Upregulated	GO:0031386	protein tag activity	3/111	14/28409	0.214286	54.8436	12.6206	2.04782e-05	0.000382259	0.000321543	Uba52/Fau/Rps27a	3
Hippocampal region	Hippocampal region	Upregulated	GO:0097371	MDM2/MDM4 family protein binding	3/111	14/28409	0.214286	54.8436	12.6206	2.04782e-05	0.000382259	0.000321543	Rps15/Rps20/Rpl37	3
Hippocampal region	Hippocampal region	Upregulated	GO:0141047	molecular tag activity	3/111	14/28409	0.214286	54.8436	12.6206	2.04782e-05	0.000382259	0.000321543	Uba52/Fau/Rps27a	3
Hippocampal region	Hippocampal region	Upregulated	GO:0043021	ribonucleoprotein complex binding	6/111	205/28409	0.0292683	7.49084	5.84153	0.000158358	0.00272863	0.00229523	Rplp1/Rpl35/Rps21/Eif1/Rplp2/Rack1	6
Hippocampal region	Hippocampal region	Upregulated	GO:0045182	translation regulator activity	5/111	148/28409	0.0337838	8.64652	5.84124	0.000294932	0.00471892	0.00396939	Rpl10/Rps14/Rps9/Eif1/Rack1	5
Hippocampal region	Hippocampal region	Upregulated	GO:0031625	ubiquitin protein ligase binding	7/111	329/28409	0.0212766	5.44547	5.0795	0.000318084	0.00475006	0.00399558	Uba52/Rpl11/Fau/Rps27a/Prkacb/Rpl5/Map1lc3b	7
Hippocampal region	Hippocampal region	Upregulated	GO:0031369	translation initiation factor binding	3/111	38/28409	0.0789474	20.2055	7.41968	0.000443274	0.00606899	0.00510502	Rps24/Rps3a1/Rps19	3
Hippocampal region	Hippocampal region	Upregulated	GO:0044389	ubiquitin-like protein ligase binding	7/111	350/28409	0.02	5.11874	4.85586	0.000460593	0.00606899	0.00510502	Uba52/Rpl11/Fau/Rps27a/Prkacb/Rpl5/Map1lc3b	7
Hippocampal region	Hippocampal region	Upregulated	GO:0004860	protein kinase inhibitor activity	3/111	72/28409	0.0416667	10.664	5.14224	0.00284623	0.0354197	0.0297938	Rack1/Pkig/Tesc	3
Hippocampal region	Hippocampal region	Upregulated	GO:0019210	kinase inhibitor activity	3/111	78/28409	0.0384615	9.84373	4.89842	0.00356967	0.0420845	0.0354	Rack1/Pkig/Tesc	3
Neocortex	Neocortex	Upregulated	GO:0003735	structural constituent of ribosome	24/51	178/28409	0.134831	75.1064	42.0601	5.31987e-40	6.80943e-38	4.59189e-38	Rpl17/Rps14/Rpl13/Rpl12/Rps8/Rpl13a/Rpl26/Rpl10/Rpl14/Rpl9/Rps23/Rps3a1/Rps7/Rpl8/Rps2/Rps9/Rps6/Rpl23a/Rps3/Rps5/Rpl15/Rpl7a/Rpl10a/Rplp0	24
Neocortex	Neocortex	Upregulated	GO:0019843	rRNA binding	9/51	73/28409	0.123288	68.6761	24.5525	8.17545e-15	5.23229e-13	3.52835e-13	Rpl17/Rpl12/Rpl9/Rpl8/Rps9/Rpl23a/Rps3/Rps5/Rplp0	9
Neocortex	Neocortex	Upregulated	GO:0003729	mRNA binding	10/51	409/28409	0.0244499	13.6195	10.9017	2.58896e-09	1.10462e-07	7.44893e-08	Rps14/Rpl13a/Rpl26/Rps3a1/Rps7/Rps2/Rps6/Rps3/Rps5/Rbfox3	10
Neocortex	Neocortex	Upregulated	GO:0048027	mRNA 5'-UTR binding	4/51	25/28409	0.16	89.1263	18.6942	1.13307e-07	3.62584e-06	2.44506e-06	Rps14/Rpl26/Rps3a1/Rps7	4
Neocortex	Neocortex	Upregulated	GO:0004364	glutathione transferase activity	3/51	33/28409	0.0909091	50.6399	12.0999	2.86273e-05	0.000732858	0.000494197	Gstp1/Gstm1/Gstm5	3
Neocortex	Neocortex	Upregulated	GO:0045182	translation regulator activity	4/51	148/28409	0.027027	15.0551	7.27008	0.000146102	0.00311684	0.00210182	Rps14/Rpl10/Rps9/Rack1	4
Neocortex	Neocortex	Upregulated	GO:0016765	transferase activity, transferring alkyl or aryl (other than methyl) groups	3/51	66/28409	0.0454545	25.32	8.38841	0.000230285	0.00421092	0.0028396	Gstp1/Gstm1/Gstm5	3
Neocortex	Neocortex	Upregulated	GO:0043295	glutathione binding	2/51	20/28409	0.1	55.7039	10.3783	0.000588046	0.00923307	0.00622625	Gstm1/Gstm5	2
Neocortex	Neocortex	Upregulated	GO:1900750	oligopeptide binding	2/51	21/28409	0.0952381	53.0514	10.1191	0.0006492	0.00923307	0.00622625	Gstm1/Gstm5	2
Neocortex	Neocortex	Upregulated	GO:0004602	glutathione peroxidase activity	2/51	29/28409	0.0689655	38.4165	8.54916	0.00124365	0.0159187	0.0107347	Gstp1/Prdx6	2
Neocortex	Neocortex	Upregulated	GO:0051879	Hsp90 protein binding	2/51	52/28409	0.0384615	21.4246	6.25162	0.00395616	0.0460354	0.0310436	Rps3/Ahsa1	2
Thalamus	Thalamus	Upregulated	GO:0016247	channel regulator activity	8/73	169/28409	0.0473373	18.422	11.5298	1.28483e-08	1.78958e-06	1.42907e-06	Cnih2/Ywhah/Cnih3/Fkbp1a/Kcnmb4/Fxyd7/Arpp19/Kcnip3	8
Thalamus	Thalamus	Upregulated	GO:0141108	transporter regulator activity	8/73	173/28409	0.0462428	17.996	11.381	1.54274e-08	1.78958e-06	1.42907e-06	Cnih2/Ywhah/Cnih3/Fkbp1a/Kcnmb4/Fxyd7/Arpp19/Kcnip3	8
Thalamus	Thalamus	Upregulated	GO:0003735	structural constituent of ribosome	6/73	178/28409	0.0337079	13.1179	8.23165	6.68415e-06	0.000516907	0.000412775	Rpl17/Rpl9/Rps2/Rpl12/Rpl15/Rpl10	6
Thalamus	Thalamus	Upregulated	GO:0099106	ion channel regulator activity	5/73	158/28409	0.0316456	12.3153	7.23921	5.5294e-05	0.00320705	0.00256099	Ywhah/Kcnmb4/Fxyd7/Arpp19/Kcnip3	5
Thalamus	Thalamus	Upregulated	GO:0015459	potassium channel regulator activity	3/73	62/28409	0.0483871	18.8305	7.13377	0.000552135	0.0192534	0.0153748	Kcnmb4/Arpp19/Kcnip3	3
Thalamus	Thalamus	Upregulated	GO:0031386	protein tag activity	2/73	14/28409	0.142857	55.5949	10.3707	0.000580922	0.0192534	0.0153748	Ubl5/Nedd8	2
Thalamus	Thalamus	Upregulated	GO:0141047	molecular tag activity	2/73	14/28409	0.142857	55.5949	10.3707	0.000580922	0.0192534	0.0153748	Ubl5/Nedd8	2
Thalamus	Thalamus	Upregulated	GO:0019843	rRNA binding	3/73	73/28409	0.0410959	15.9931	6.51021	0.000889823	0.0258049	0.0206064	Rpl17/Rpl9/Rpl12	3
Thalamus	Thalamus	Upregulated	GO:0044325	transmembrane transporter binding	4/73	174/28409	0.0229885	8.94631	5.33653	0.00106471	0.027446	0.0219169	Kcnc1/Trf/Kcnc2/Kcnab2/Ank3	4
Thalamus	Thalamus	Upregulated	GO:0031681	G-protein beta-subunit binding	2/73	25/28409	0.08	31.1332	7.65051	0.00188042	0.0436258	0.0348373	Gng3/Gng13	2
Thalamus	Thalamus	Upregulated	GO:0005184	neuropeptide hormone activity	2/73	28/28409	0.0714286	27.7975	7.20064	0.00235756	0.0488746	0.0390287	Cck/Vgf	2
Thalamus	Thalamus	Upregulated	GO:0160041	neuropeptide activity	2/73	29/28409	0.0689655	26.8389	7.0661	0.002528	0.0488746	0.0390287	Cck/Vgf	2

## Sheet: enrichKEGG
Cluster	Cluster.1	group	category	subcategory	ID	Description	GeneRatio	BgRatio	RichFactor	FoldEnrichment	zScore	pvalue	p.adjust	qvalue	geneID	Count
Caudoputamen	Caudoputamen	Downregulated	Organismal Systems	Nervous system	mmu04724	Glutamatergic synapse	5/18	117/10570	0.042735	25.095	10.8239	1.16465e-06	0.000108036	5.753e-05	Ppp3ca/Ncdn/Adcy5/Glul/Mapk1	5
Caudoputamen	Caudoputamen	Downregulated	Environmental Information Processing	Signal transduction	mmu04024	cAMP signaling pathway	6/18	224/10570	0.0267857	15.7292	9.20241	1.27101e-06	0.000108036	5.753e-05	Adcy5/Camk2b/Mapk1/Ppp1r1b/Atp2b1/Pde10a	6
Caudoputamen	Caudoputamen	Downregulated	Organismal Systems	Nervous system	mmu04728	Dopaminergic synapse	5/18	137/10570	0.0364964	21.4315	9.94125	2.54363e-06	0.000136517	7.26963e-05	Ppp3ca/Adcy5/Camk2b/Ppp1r1b/Gnal	5
Caudoputamen	Caudoputamen	Downregulated	Organismal Systems	Endocrine system	mmu04921	Oxytocin signaling pathway	5/18	154/10570	0.0324675	19.0657	9.32716	4.52271e-06	0.000136517	7.26963e-05	Actb/Ppp3ca/Adcy5/Camk2b/Mapk1	5
Caudoputamen	Caudoputamen	Downregulated	Human Diseases	Substance dependence	mmu05031	Amphetamine addiction	4/18	69/10570	0.057971	34.0419	11.3726	4.74977e-06	0.000136517	7.26963e-05	Ppp3ca/Adcy5/Camk2b/Ppp1r1b	4
Caudoputamen	Caudoputamen	Downregulated	Organismal Systems	Circulatory system	mmu04261	Adrenergic signaling in cardiomyocytes	5/18	156/10570	0.0320513	18.8212	9.26141	4.81824e-06	0.000136517	7.26963e-05	Scn4b/Adcy5/Camk2b/Mapk1/Atp2b1	5
Caudoputamen	Caudoputamen	Downregulated	Cellular Processes	Cell growth and death	mmu04114	Oocyte meiosis	4/18	123/10570	0.0325203	19.0967	8.3376	4.70954e-05	0.00110597	0.000588936	Ppp3ca/Adcy5/Camk2b/Mapk1	4
Caudoputamen	Caudoputamen	Downregulated	Environmental Information Processing	Signal transduction	mmu04020	Calcium signaling pathway	5/18	255/10570	0.0196078	11.5142	7.01933	5.20455e-05	0.00110597	0.000588936	Ppp3ca/Camk2b/Gnal/Atp2b1/Pde1b	5
Caudoputamen	Caudoputamen	Downregulated	Human Diseases	Substance dependence	mmu05030	Cocaine addiction	3/18	48/10570	0.0625	36.7014	10.2386	6.83701e-05	0.00129143	0.000687699	Adcy5/Ppp1r1b/Rgs9	3
Caudoputamen	Caudoputamen	Downregulated	Environmental Information Processing	Signal transduction	mmu04022	cGMP-PKG signaling pathway	4/18	172/10570	0.0232558	13.6563	6.91167	0.000173352	0.00286791	0.00152719	Ppp3ca/Adcy5/Mapk1/Atp2b1	4
Caudoputamen	Caudoputamen	Downregulated	Organismal Systems	Nervous system	mmu04720	Long-term potentiation	3/18	67/10570	0.0447761	26.2935	8.5778	0.000185571	0.00286791	0.00152719	Ppp3ca/Camk2b/Mapk1	3
Caudoputamen	Caudoputamen	Downregulated	Organismal Systems	Digestive system	mmu04971	Gastric acid secretion	3/18	75/10570	0.04	23.4889	8.07222	0.000259353	0.00352716	0.00187824	Actb/Adcy5/Camk2b	3
Caudoputamen	Caudoputamen	Downregulated	Organismal Systems	Endocrine system	mmu04924	Renin secretion	3/18	76/10570	0.0394737	23.1798	8.01457	0.000269724	0.00352716	0.00187824	Ppp3ca/Adcy5/Pde1b	3
Caudoputamen	Caudoputamen	Downregulated	Organismal Systems	Endocrine system	mmu04912	GnRH signaling pathway	3/18	90/10570	0.0333333	19.5741	7.30859	0.000444069	0.00539226	0.00287142	Adcy5/Camk2b/Mapk1	3
Caudoputamen	Caudoputamen	Downregulated	Human Diseases	Substance dependence	mmu05032	Morphine addiction	3/18	93/10570	0.0322581	18.9427	7.17787	0.000488944	0.00554136	0.00295082	Adcy5/Pde10a/Pde1b	3
Caudoputamen	Caudoputamen	Downregulated	Organismal Systems	Environmental adaptation	mmu04713	Circadian entrainment	3/18	100/10570	0.03	17.6167	6.89535	0.00060474	0.0060474	0.00322029	Adcy5/Camk2b/Mapk1	3
Caudoputamen	Caudoputamen	Downregulated	Organismal Systems	Endocrine system	mmu04916	Melanogenesis	3/18	100/10570	0.03	17.6167	6.89535	0.00060474	0.0060474	0.00322029	Adcy5/Camk2b/Mapk1	3
Caudoputamen	Caudoputamen	Downregulated	Organismal Systems	Endocrine system	mmu04925	Aldosterone synthesis and secretion	3/18	104/10570	0.0288462	16.9391	6.74646	0.000678152	0.00640477	0.00341059	Adcy5/Camk2b/Atp2b1	3
Caudoputamen	Caudoputamen	Downregulated	Organismal Systems	Nervous system	mmu04725	Cholinergic synapse	3/18	114/10570	0.0263158	15.4532	6.40796	0.000885993	0.0079273	0.00422135	Adcy5/Camk2b/Mapk1	3
Caudoputamen	Caudoputamen	Downregulated	Organismal Systems	Immune system	mmu04611	Platelet activation	3/18	126/10570	0.0238095	13.9815	6.05427	0.00118407	0.0100646	0.00535948	Actb/Adcy5/Mapk1	3
Caudoputamen	Caudoputamen	Downregulated	Metabolism	Nucleotide metabolism	mmu00230	Purine metabolism	3/18	135/10570	0.0222222	13.0494	5.81931	0.00144478	0.0116958	0.00622811	Adcy5/Pde10a/Pde1b	3
Caudoputamen	Caudoputamen	Downregulated	Human Diseases	Endocrine and metabolic disease	mmu04934	Cushing syndrome	3/18	162/10570	0.0185185	10.8745	5.23087	0.00243488	0.018815	0.0100191	Adcy5/Camk2b/Mapk1	3
Caudoputamen	Caudoputamen	Downregulated	Human Diseases	Infectious disease: bacterial	mmu05152	Tuberculosis	3/18	180/10570	0.0166667	9.78704	4.91085	0.00328271	0.0236192	0.0125774	Ppp3ca/Camk2b/Mapk1	3
Caudoputamen	Caudoputamen	Downregulated	Organismal Systems	Development and regeneration	mmu04360	Axon guidance	3/18	181/10570	0.0165746	9.73297	4.89441	0.00333448	0.0236192	0.0125774	Ppp3ca/Camk2b/Mapk1	3
Caudoputamen	Caudoputamen	Downregulated	Environmental Information Processing	Signal transduction	mmu04370	VEGF signaling pathway	2/18	58/10570	0.0344828	20.249	6.07108	0.00427921	0.0290986	0.0154952	Ppp3ca/Mapk1	2
Caudoputamen	Caudoputamen	Downregulated	Human Diseases	Cancer: overview	mmu05205	Proteoglycans in cancer	3/18	204/10570	0.0147059	8.63562	4.5482	0.00466722	0.0305164	0.0162502	Actb/Camk2b/Mapk1	3
Caudoputamen	Caudoputamen	Downregulated	Human Diseases	Substance dependence	mmu05034	Alcoholism	3/18	208/10570	0.0144231	8.46955	4.49356	0.00492754	0.0310253	0.0165212	Adcy5/Mapk1/Ppp1r1b	3
Caudoputamen	Caudoputamen	Downregulated	Environmental Information Processing	Signal transduction	mmu04015	Rap1 signaling pathway	3/18	215/10570	0.0139535	8.1938	4.40137	0.00540409	0.0325063	0.0173099	Actb/Adcy5/Mapk1	3
Caudoputamen	Caudoputamen	Downregulated	Human Diseases	Cardiovascular disease	mmu05417	Lipid and atherosclerosis	3/18	217/10570	0.0138249	8.11828	4.3758	0.0055452	0.0325063	0.0173099	Ppp3ca/Camk2b/Mapk1	3
Caudoputamen	Caudoputamen	Downregulated	Human Diseases	Cancer: specific types	mmu05214	Glioma	2/18	75/10570	0.0266667	15.6593	5.26184	0.00706196	0.0397336	0.0211584	Camk2b/Mapk1	2
Caudoputamen	Caudoputamen	Downregulated	Human Diseases	Cancer: specific types	mmu05220	Chronic myeloid leukemia	2/18	76/10570	0.0263158	15.4532	5.2226	0.00724553	0.0397336	0.0211584	Mapk1/Bcr	2
Caudoputamen	Caudoputamen	Downregulated	Human Diseases	Infectious disease: viral	mmu05166	Human T-cell leukemia virus 1 infection	3/18	247/10570	0.0121457	7.13225	4.02765	0.00793382	0.0403908	0.0215084	Ppp3ca/Adcy5/Mapk1	3
Caudoputamen	Caudoputamen	Downregulated	Human Diseases	Infectious disease: viral	mmu05163	Human cytomegalovirus infection	3/18	256/10570	0.0117188	6.88151	3.93442	0.00875254	0.0403908	0.0215084	Ppp3ca/Adcy5/Mapk1	3
Caudoputamen	Caudoputamen	Downregulated	Environmental Information Processing	Signal transduction	mmu04012	ErbB signaling pathway	2/18	84/10570	0.0238095	13.9815	4.93338	0.00879144	0.0403908	0.0215084	Camk2b/Mapk1	2
Caudoputamen	Caudoputamen	Downregulated	Organismal Systems	Immune system	mmu04662	B cell receptor signaling pathway	2/18	84/10570	0.0238095	13.9815	4.93338	0.00879144	0.0403908	0.0215084	Ppp3ca/Mapk1	2
Caudoputamen	Caudoputamen	Downregulated	Cellular Processes	Cellular community - eukaryotes	mmu04540	Gap junction	2/18	86/10570	0.0232558	13.6563	4.8672	0.00919914	0.0403908	0.0215084	Adcy5/Mapk1	2
Caudoputamen	Caudoputamen	Downregulated	Organismal Systems	Endocrine system	mmu04911	Insulin secretion	2/18	86/10570	0.0232558	13.6563	4.8672	0.00919914	0.0403908	0.0215084	Adcy5/Camk2b	2
Caudoputamen	Caudoputamen	Downregulated	Organismal Systems	Digestive system	mmu04970	Salivary secretion	2/18	87/10570	0.0229885	13.4994	4.83493	0.00940613	0.0403908	0.0215084	Adcy5/Atp2b1	2
Caudoputamen	Caudoputamen	Downregulated	Organismal Systems	Immune system	mmu04658	Th1 and Th2 cell differentiation	2/18	88/10570	0.0227273	13.346	4.80319	0.00961521	0.0403908	0.0215084	Ppp3ca/Mapk1	2
Caudoputamen	Caudoputamen	Downregulated	Human Diseases	Cancer: overview	mmu05235	PD-L1 expression and PD-1 checkpoint pathway in cancer	2/18	88/10570	0.0227273	13.346	4.80319	0.00961521	0.0403908	0.0215084	Ppp3ca/Mapk1	2
Caudoputamen	Caudoputamen	Downregulated	Organismal Systems	Nervous system	mmu04727	GABAergic synapse	2/18	91/10570	0.021978	12.906	4.71099	0.0102549	0.0403908	0.0215084	Adcy5/Glul	2
Caudoputamen	Caudoputamen	Downregulated	Cellular Processes	Cellular community - eukaryotes	mmu04520	Adherens junction	2/18	92/10570	0.0217391	12.7657	4.68121	0.0104723	0.0403908	0.0215084	Actb/Mapk1	2
Caudoputamen	Caudoputamen	Downregulated	Human Diseases	Neurodegenerative disease	mmu05012	Parkinson disease	3/18	274/10570	0.0109489	6.42944	3.76081	0.010536	0.0403908	0.0215084	Adcy5/Camk2b/Gnal	3
Caudoputamen	Caudoputamen	Downregulated	Human Diseases	Drug resistance: antineoplastic	mmu01522	Endocrine resistance	2/18	93/10570	0.0215054	12.6284	4.6519	0.0106917	0.0403908	0.0215084	Adcy5/Mapk1	2
Caudoputamen	Caudoputamen	Downregulated	Organismal Systems	Endocrine system	mmu04914	Progesterone-mediated oocyte maturation	2/18	93/10570	0.0215054	12.6284	4.6519	0.0106917	0.0403908	0.0215084	Adcy5/Mapk1	2
Caudoputamen	Caudoputamen	Downregulated	Human Diseases	Infectious disease: parasitic	mmu05142	Chagas disease	2/18	103/10570	0.0194175	11.4024	4.38153	0.0129972	0.0467754	0.0249083	Mapk1/Gnal	2
Caudoputamen	Caudoputamen	Downregulated	Human Diseases	Cardiovascular disease	mmu05414	Dilated cardiomyopathy	2/18	103/10570	0.0194175	11.4024	4.38153	0.0129972	0.0467754	0.0249083	Actb/Adcy5	2
Caudoputamen	Caudoputamen	Downregulated	Organismal Systems	Endocrine system	mmu04922	Glucagon signaling pathway	2/18	104/10570	0.0192308	11.2927	4.35655	0.0132388	0.0467754	0.0249083	Ppp3ca/Camk2b	2
Caudoputamen	Caudoputamen	Downregulated	Organismal Systems	Immune system	mmu04659	Th17 cell differentiation	2/18	105/10570	0.0190476	11.1852	4.33191	0.0134823	0.0467754	0.0249083	Ppp3ca/Mapk1	2
Fiber tracts	Fiber tracts	Downregulated	Organismal Systems	Nervous system	mmu04728	Dopaminergic synapse	4/31	137/10570	0.0291971	9.95526	5.72179	0.000647653	0.0280796	0.0232237	Kif5b/Kif5a/Kif5c/Ppp3ca	4
Fiber tracts	Fiber tracts	Downregulated	Human Diseases	Neurodegenerative disease	mmu05014	Amyotrophic lateral sclerosis	6/31	376/10570	0.0159574	5.44097	4.75552	0.000673561	0.0280796	0.0232237	Actb/Kif5b/Kif5a/Slc1a2/Kif5c/Ppp3ca	6
Fiber tracts	Fiber tracts	Downregulated	Human Diseases	Infectious disease: bacterial	mmu05132	Salmonella infection	5/31	253/10570	0.0197628	6.73849	5.01048	0.000770826	0.0280796	0.0232237	Actb/Kif5b/Kif5a/Kif5c/Rhob	5
Fiber tracts	Fiber tracts	Downregulated	Metabolism	Energy metabolism	mmu00910	Nitrogen metabolism	2/31	17/10570	0.117647	40.1139	8.75317	0.00110153	0.0280796	0.0232237	Glul/Car2	2
Fiber tracts	Fiber tracts	Downregulated	Human Diseases	Cancer: specific types	mmu05223	Non-small cell lung cancer	3/31	72/10570	0.0416667	14.207	6.09839	0.00118802	0.0280796	0.0232237	Kif5b/Kif5a/Kif5c	3
Fiber tracts	Fiber tracts	Downregulated	Organismal Systems	Digestive system	mmu04971	Gastric acid secretion	3/31	75/10570	0.04	13.6387	5.95717	0.00133712	0.0280796	0.0232237	Actb/Atp1a3/Car2	3
Fiber tracts	Fiber tracts	Downregulated	Organismal Systems	Excretory system	mmu04964	Proximal tubule bicarbonate reclamation	2/31	22/10570	0.0909091	30.9971	7.63841	0.00185398	0.0318659	0.0263553	Atp1a3/Car2	2
Fiber tracts	Fiber tracts	Downregulated	Organismal Systems	Nervous system	mmu04727	GABAergic synapse	3/31	91/10570	0.032967	11.2407	5.32094	0.00233063	0.0318659	0.0263553	Glul/Trak2/Gad1	3
Fiber tracts	Fiber tracts	Downregulated	Human Diseases	Neurodegenerative disease	mmu05022	Pathways of neurodegeneration - multiple diseases	6/31	481/10570	0.012474	4.25324	3.96061	0.00239862	0.0318659	0.0263553	Kif5b/Kif5a/App/Kif5c/Ppp3ca/Gpr37	6
Fiber tracts	Fiber tracts	Downregulated	Cellular Processes	Cell motility	mmu04814	Motor proteins	4/31	198/10570	0.020202	6.88824	4.53612	0.00252904	0.0318659	0.0263553	Actb/Kif5b/Kif5a/Kif5c	4
Fiber tracts	Fiber tracts	Downregulated	Organismal Systems	Digestive system	mmu04972	Pancreatic secretion	3/31	115/10570	0.026087	8.89481	4.61665	0.00451725	0.0456601	0.037764	Atp1a3/Car2/Slc12a2	3
Fiber tracts	Fiber tracts	Downregulated	Organismal Systems	Nervous system	mmu04724	Glutamatergic synapse	3/31	117/10570	0.025641	8.74276	4.56737	0.00474044	0.0456601	0.037764	Glul/Slc1a2/Ppp3ca	3
Fiber tracts	Fiber tracts	Downregulated	Organismal Systems	Immune system	mmu04670	Leukocyte transendothelial migration	3/31	119/10570	0.0252101	8.59583	4.51926	0.00497023	0.0456601	0.037764	Actb/Cldn11/Rapgef4	3
Fiber tracts	Fiber tracts	Downregulated	Human Diseases	Neurodegenerative disease	mmu05010	Alzheimer disease	5/31	389/10570	0.0128535	4.38262	3.68664	0.00507335	0.0456601	0.037764	Kif5b/Kif5a/App/Kif5c/Ppp3ca	5
Fiber tracts	Fiber tracts	Downregulated	Metabolism	Amino acid metabolism	mmu00250	Alanine, aspartate and glutamate metabolism	2/31	39/10570	0.0512821	17.4855	5.59369	0.00576572	0.048432	0.0400566	Glul/Gad1	2
Hippocampal region	Hippocampal region	Downregulated	Organismal Systems	Excretory system	mmu04961	Endocrine and other factor-regulated calcium reabsorption	5/32	61/10570	0.0819672	27.0748	11.2543	9.67836e-07	0.000112269	6.92767e-05	Dnm1/Atp1b1/Cltc/Atp1a3/Ap2a2	5
Hippocampal region	Hippocampal region	Downregulated	Organismal Systems	Nervous system	mmu04721	Synaptic vesicle cycle	5/32	77/10570	0.0649351	21.4489	9.92379	3.10638e-06	0.00018017	0.000111176	Snap25/Dnm1/Syt1/Cltc/Ap2a2	5
Hippocampal region	Hippocampal region	Downregulated	Human Diseases	Infectious disease: bacterial	mmu05132	Salmonella infection	6/32	253/10570	0.0237154	7.8335	6.06233	9.51942e-05	0.00368084	0.0022713	Tuba1a/Actb/Tuba1b/Hsp90aa1/Tubb2a/Dynll2	6
Hippocampal region	Hippocampal region	Downregulated	Cellular Processes	Transport and catabolism	mmu04145	Phagosome	5/32	183/10570	0.0273224	9.02493	6.03441	0.000202909	0.00588437	0.00363101	Tuba1a/Actb/Tuba1b/Tubb2a/Canx	5
Hippocampal region	Hippocampal region	Downregulated	Cellular Processes	Cell motility	mmu04814	Motor proteins	5/32	198/10570	0.0252525	8.34122	5.74623	0.000292596	0.00678824	0.00418875	Tuba1a/Actb/Tuba1b/Tubb2a/Dynll2	5
Hippocampal region	Hippocampal region	Downregulated	Organismal Systems	Endocrine system	mmu04919	Thyroid hormone signaling pathway	4/32	120/10570	0.0333333	11.0104	6.07712	0.000444346	0.0085907	0.00530097	Actb/Atp2a2/Atp1b1/Atp1a3	4
Hippocampal region	Hippocampal region	Downregulated	Human Diseases	Neurodegenerative disease	mmu05010	Alzheimer disease	6/32	389/10570	0.0154242	5.09479	4.53445	0.000960731	0.0157703	0.00973124	Tuba1a/App/Tuba1b/Rtn3/Atp2a2/Tubb2a	6
Hippocampal region	Hippocampal region	Downregulated	Environmental Information Processing	Signal transduction	mmu04390	Hippo signaling pathway	4/32	158/10570	0.0253165	8.36234	5.13795	0.00124733	0.0157703	0.00973124	Actb/Ywhag/Ywhah/Ywhaz	4
Hippocampal region	Hippocampal region	Downregulated	Organismal Systems	Endocrine system	mmu04918	Thyroid hormone synthesis	3/32	74/10570	0.0405405	13.391	5.8942	0.00141214	0.0157703	0.00973124	Atp1b1/Atp1a3/Canx	3
Hippocampal region	Hippocampal region	Downregulated	Organismal Systems	Digestive system	mmu04971	Gastric acid secretion	3/32	75/10570	0.04	13.2125	5.84867	0.00146796	0.0157703	0.00973124	Actb/Atp1b1/Atp1a3	3
Hippocampal region	Hippocampal region	Downregulated	Human Diseases	Infectious disease: bacterial	mmu05100	Bacterial invasion of epithelial cells	3/32	77/10570	0.038961	12.8693	5.76015	0.00158374	0.0157703	0.00973124	Actb/Dnm1/Cltc	3
Hippocampal region	Hippocampal region	Downregulated	Environmental Information Processing	Signal transduction	mmu04022	cGMP-PKG signaling pathway	4/32	172/10570	0.0232558	7.68169	4.86842	0.00170591	0.0157703	0.00973124	Atp2a2/Atp1b1/Atp1a3/Mef2a	4
Hippocampal region	Hippocampal region	Downregulated	Organismal Systems	Excretory system	mmu04964	Proximal tubule bicarbonate reclamation	2/32	22/10570	0.0909091	30.0284	7.51039	0.00197509	0.0157703	0.00973124	Atp1b1/Atp1a3	2
Hippocampal region	Hippocampal region	Downregulated	Human Diseases	Neurodegenerative disease	mmu05016	Huntington disease	5/32	308/10570	0.0162338	5.36222	4.28134	0.00214489	0.0157703	0.00973124	Tuba1a/Tuba1b/Cltc/Ap2a2/Tubb2a	5
Hippocampal region	Hippocampal region	Downregulated	Cellular Processes	Cellular community - eukaryotes	mmu04540	Gap junction	3/32	86/10570	0.0348837	11.5225	5.39907	0.00217522	0.0157703	0.00973124	Tuba1a/Tuba1b/Tubb2a	3
Hippocampal region	Hippocampal region	Downregulated	Organismal Systems	Endocrine system	mmu04911	Insulin secretion	3/32	86/10570	0.0348837	11.5225	5.39907	0.00217522	0.0157703	0.00973124	Snap25/Atp1b1/Atp1a3	3
Hippocampal region	Hippocampal region	Downregulated	Organismal Systems	Circulatory system	mmu04260	Cardiac muscle contraction	3/32	89/10570	0.0337079	11.1341	5.29045	0.00239899	0.0163696	0.010101	Atp2a2/Atp1b1/Atp1a3	3
Hippocampal region	Hippocampal region	Downregulated	Organismal Systems	Digestive system	mmu04972	Pancreatic secretion	3/32	115/10570	0.026087	8.61685	4.52559	0.00494545	0.0311131	0.0191986	Atp2a2/Atp1b1/Atp1a3	3
Hippocampal region	Hippocampal region	Downregulated	Cellular Processes	Cell motility	mmu04820	Cytoskeleton in muscle cells	4/32	233/10570	0.0171674	5.6706	3.97252	0.0050961	0.0311131	0.0191986	Actb/Atp1b1/Atp1a3/Ank2	4
Hippocampal region	Hippocampal region	Downregulated	Organismal Systems	Excretory system	mmu04960	Aldosterone-regulated sodium reabsorption	2/32	38/10570	0.0526316	17.3849	5.57561	0.00583215	0.0329391	0.0203254	Atp1b1/Atp1a3	2
Hippocampal region	Hippocampal region	Downregulated	Cellular Processes	Cell growth and death	mmu04114	Oocyte meiosis	3/32	123/10570	0.0243902	8.0564	4.33763	0.00596311	0.0329391	0.0203254	Ywhag/Ywhah/Ywhaz	3
Hippocampal region	Hippocampal region	Downregulated	Cellular Processes	Cell growth and death	mmu04210	Apoptosis	3/32	136/10570	0.0220588	7.28631	4.06586	0.00786806	0.0414861	0.0255994	Tuba1a/Actb/Tuba1b	3
Hippocampal region	Hippocampal region	Downregulated	Human Diseases	Neurodegenerative disease	mmu05020	Prion disease	4/32	273/10570	0.014652	4.83974	3.54194	0.00885967	0.0446836	0.0275724	Prkcd/Tuba1a/Tuba1b/Tubb2a	4
Hippocampal region	Hippocampal region	Downregulated	Organismal Systems	Digestive system	mmu04973	Carbohydrate digestion and absorption	2/32	50/10570	0.04	13.2125	4.76974	0.00993589	0.0468439	0.0289055	Atp1b1/Atp1a3	2
Hippocampal region	Hippocampal region	Downregulated	Human Diseases	Cardiovascular disease	mmu05418	Fluid shear stress and atherosclerosis	3/32	149/10570	0.0201342	6.65059	3.82776	0.0100957	0.0468439	0.0289055	Actb/Hsp90aa1/Mef2a	3
Hippocampal region	Hippocampal region	Downregulated	Organismal Systems	Circulatory system	mmu04261	Adrenergic signaling in cardiomyocytes	3/32	156/10570	0.0192308	6.35216	3.71104	0.0114327	0.0494332	0.0305032	Atp2a2/Atp1b1/Atp1a3	3
Hippocampal region	Hippocampal region	Downregulated	Cellular Processes	Cell growth and death	mmu04110	Cell cycle	3/32	157/10570	0.0191083	6.3117	3.69495	0.0116317	0.0494332	0.0305032	Ywhag/Ywhah/Ywhaz	3
Hippocampal region	Hippocampal region	Downregulated	Organismal Systems	Digestive system	mmu04978	Mineral absorption	2/32	55/10570	0.0363636	12.0114	4.5116	0.0119321	0.0494332	0.0305032	Atp1b1/Atp1a3	2
Neocortex	Neocortex	Downregulated	Organismal Systems	Endocrine system	mmu04921	Oxytocin signaling pathway	7/48	154/10570	0.0454545	10.0095	7.60672	5.42405e-06	0.00103599	0.000702272	Actb/Camk2d/Mapk1/Camk2b/Ppp1cb/Cacna2d1/Prkaca	7
Neocortex	Neocortex	Downregulated	Organismal Systems	Nervous system	mmu04720	Long-term potentiation	5/48	67/10570	0.0746269	16.4335	8.55918	1.21966e-05	0.00116478	0.00078957	Camk2d/Mapk1/Camk2b/Ppp1cb/Prkaca	5
Neocortex	Neocortex	Downregulated	Human Diseases	Cancer: overview	mmu05205	Proteoglycans in cancer	7/48	204/10570	0.0343137	7.55617	6.38628	3.38662e-05	0.00215615	0.00146159	Actb/Ank2/Camk2d/Mapk1/Camk2b/Ppp1cb/Prkaca	7
Neocortex	Neocortex	Downregulated	Organismal Systems	Circulatory system	mmu04261	Adrenergic signaling in cardiomyocytes	6/48	156/10570	0.0384615	8.46955	6.34799	6.903e-05	0.00329618	0.00223439	Camk2d/Mapk1/Camk2b/Ppp1cb/Cacna2d1/Prkaca	6
Neocortex	Neocortex	Downregulated	Human Diseases	Neurodegenerative disease	mmu05012	Parkinson disease	7/48	274/10570	0.0255474	5.62576	5.23977	0.000215889	0.00636215	0.00431273	Tuba1a/Ndufa1/Sem1/Camk2d/Tubb2a/Camk2b/Prkaca	7
Neocortex	Neocortex	Downregulated	Cellular Processes	Cell growth and death	mmu04114	Oocyte meiosis	5/48	123/10570	0.0406504	8.95156	5.99097	0.000225678	0.00636215	0.00431273	Camk2d/Mapk1/Camk2b/Ppp1cb/Prkaca	5
Neocortex	Neocortex	Downregulated	Human Diseases	Substance dependence	mmu05031	Amphetamine addiction	4/48	69/10570	0.057971	12.7657	6.6224	0.000260623	0.00636215	0.00431273	Camk2d/Camk2b/Ppp1cb/Prkaca	4
Neocortex	Neocortex	Downregulated	Human Diseases	Neurodegenerative disease	mmu05022	Pathways of neurodegeneration - multiple diseases	9/48	481/10570	0.018711	4.12032	4.73082	0.000266478	0.00636215	0.00431273	Tuba1a/App/Ndufa1/Cdk5r1/Sem1/Camk2d/Mapk1/Tubb2a/Camk2b	9
Neocortex	Neocortex	Downregulated	Organismal Systems	Digestive system	mmu04971	Gastric acid secretion	4/48	75/10570	0.0533333	11.7444	6.30684	0.000359192	0.00758795	0.00514367	Actb/Camk2d/Camk2b/Prkaca	4
Neocortex	Neocortex	Downregulated	Human Diseases	Infectious disease: bacterial	mmu05100	Bacterial invasion of epithelial cells	4/48	77/10570	0.0519481	11.4394	6.20954	0.000397275	0.00758795	0.00514367	Actb/Cltc/Actr2/Wasf1	4
Neocortex	Neocortex	Downregulated	Environmental Information Processing	Signal transduction	mmu04024	cAMP signaling pathway	6/48	224/10570	0.0267857	5.89844	5.00477	0.000494088	0.00857916	0.00581558	Camk2d/Mapk1/Camk2b/Gabbr2/Ppp1cb/Prkaca	6
Neocortex	Neocortex	Downregulated	Cellular Processes	Cellular community - eukaryotes	mmu04540	Gap junction	4/48	86/10570	0.0465116	10.2422	5.81235	0.000605051	0.0096304	0.00652818	Tuba1a/Mapk1/Tubb2a/Prkaca	4
Neocortex	Neocortex	Downregulated	Organismal Systems	Endocrine system	mmu04912	GnRH signaling pathway	4/48	90/10570	0.0444444	9.78704	5.6542	0.000718434	0.0105555	0.00715526	Camk2d/Mapk1/Camk2b/Prkaca	4
Neocortex	Neocortex	Downregulated	Organismal Systems	Immune system	mmu04666	Fc gamma R-mediated phagocytosis	4/48	94/10570	0.0425532	9.37057	5.50566	0.000846115	0.0115434	0.00782498	Actr2/Mapk1/Marcks/Wasf1	4
Neocortex	Neocortex	Downregulated	Human Diseases	Infectious disease: bacterial	mmu05132	Salmonella infection	6/48	253/10570	0.0237154	5.22233	4.59118	0.000936259	0.0119217	0.00808139	Tuba1a/Actb/Actr2/Dynll2/Mapk1/Tubb2a	6
Neocortex	Neocortex	Downregulated	Organismal Systems	Environmental adaptation	mmu04713	Circadian entrainment	4/48	100/10570	0.04	8.80833	5.29875	0.00106655	0.011983	0.00812295	Camk2d/Mapk1/Camk2b/Prkaca	4
Neocortex	Neocortex	Downregulated	Organismal Systems	Endocrine system	mmu04916	Melanogenesis	4/48	100/10570	0.04	8.80833	5.29875	0.00106655	0.011983	0.00812295	Camk2d/Mapk1/Camk2b/Prkaca	4
Neocortex	Neocortex	Downregulated	Human Diseases	Neurodegenerative disease	mmu05020	Prion disease	6/48	273/10570	0.021978	4.83974	4.34127	0.00138641	0.0143202	0.00970729	Tuba1a/Ndufa1/Sem1/Mapk1/Tubb2a/Prkaca	6
Neocortex	Neocortex	Downregulated	Human Diseases	Neurodegenerative disease	mmu05014	Amyotrophic lateral sclerosis	7/48	376/10570	0.018617	4.09962	4.13351	0.00142452	0.0143202	0.00970729	Tuba1a/Actb/Ndufa1/Sem1/Hnrnpa2b1/Tubb2a/Ubqln2	7
Neocortex	Neocortex	Downregulated	Human Diseases	Neurodegenerative disease	mmu05010	Alzheimer disease	7/48	389/10570	0.0179949	3.96262	4.02109	0.00173167	0.0157594	0.0106828	Tuba1a/App/Ndufa1/Cdk5r1/Sem1/Mapk1/Tubb2a	7
Neocortex	Neocortex	Downregulated	Organismal Systems	Nervous system	mmu04725	Cholinergic synapse	4/48	114/10570	0.0350877	7.72661	4.87702	0.00173271	0.0157594	0.0106828	Camk2d/Mapk1/Camk2b/Prkaca	4
Neocortex	Neocortex	Downregulated	Organismal Systems	Immune system	mmu04611	Platelet activation	4/48	126/10570	0.031746	6.99074	4.569	0.00249779	0.0209289	0.0141871	Actb/Mapk1/Ppp1cb/Prkaca	4
Neocortex	Neocortex	Downregulated	Human Diseases	Neurodegenerative disease	mmu05016	Huntington disease	6/48	308/10570	0.0194805	4.28977	3.95743	0.00255302	0.0209289	0.0141871	Tuba1a/Cltc/Ndufa1/Ap2a2/Sem1/Tubb2a	6
Neocortex	Neocortex	Downregulated	Organismal Systems	Excretory system	mmu04961	Endocrine and other factor-regulated calcium reabsorption	3/48	61/10570	0.0491803	10.8299	5.20023	0.00262981	0.0209289	0.0141871	Cltc/Ap2a2/Prkaca	3
Neocortex	Neocortex	Downregulated	Organismal Systems	Sensory system	mmu04750	Inflammatory mediator regulation of TRP channels	4/48	130/10570	0.0307692	6.77564	4.47518	0.00279736	0.0213718	0.0144874	Camk2d/Camk2b/Ppp1cb/Prkaca	4
Neocortex	Neocortex	Downregulated	Organismal Systems	Nervous system	mmu04728	Dopaminergic synapse	4/48	137/10570	0.0291971	6.42944	4.32015	0.00337945	0.024826	0.0168289	Camk2d/Camk2b/Ppp1cb/Prkaca	4
Neocortex	Neocortex	Downregulated	Cellular Processes	Cell motility	mmu04810	Regulation of actin cytoskeleton	5/48	235/10570	0.0212766	4.68528	3.85867	0.00409182	0.0289458	0.0196216	Actb/Actr2/Mapk1/Ppp1cb/Wasf1	5
Neocortex	Neocortex	Downregulated	Human Diseases	Cancer: specific types	mmu05214	Glioma	3/48	75/10570	0.04	8.80833	4.58338	0.00471996	0.0321969	0.0218254	Camk2d/Mapk1/Camk2b	3
Neocortex	Neocortex	Downregulated	Organismal Systems	Nervous system	mmu04721	Synaptic vesicle cycle	3/48	77/10570	0.038961	8.57955	4.50845	0.00508088	0.0334637	0.0226841	Cltc/Ap2a2/Slc6a1	3
Neocortex	Neocortex	Downregulated	Human Diseases	Endocrine and metabolic disease	mmu04934	Cushing syndrome	4/48	162/10570	0.0246914	5.43724	3.84393	0.00612562	0.0385638	0.0261413	Camk2d/Mapk1/Camk2b/Prkaca	4
Neocortex	Neocortex	Downregulated	Cellular Processes	Transport and catabolism	mmu04148	Efferocytosis	4/48	163/10570	0.0245399	5.40389	3.82697	0.00625905	0.0385638	0.0261413	Calr/Camk2d/Mapk1/Camk2b	4
Neocortex	Neocortex	Downregulated	Environmental Information Processing	Signal transduction	mmu04012	ErbB signaling pathway	3/48	84/10570	0.0357143	7.86458	4.26616	0.00647335	0.0386378	0.0261915	Camk2d/Mapk1/Camk2b	3
Neocortex	Neocortex	Downregulated	Organismal Systems	Endocrine system	mmu04911	Insulin secretion	3/48	86/10570	0.0348837	7.68169	4.20204	0.00690891	0.0388118	0.0263095	Camk2d/Camk2b/Prkaca	3
Neocortex	Neocortex	Downregulated	Human Diseases	Cardiovascular disease	mmu05412	Arrhythmogenic right ventricular cardiomyopathy	3/48	86/10570	0.0348837	7.68169	4.20204	0.00690891	0.0388118	0.0263095	Actb/Cdh2/Cacna2d1	3
Neocortex	Neocortex	Downregulated	Cellular Processes	Cellular community - eukaryotes	mmu04530	Tight junction	4/48	170/10570	0.0235294	5.18137	3.71206	0.00724763	0.0388398	0.0263284	Tuba1a/Actb/Actr2/Prkaca	4
Neocortex	Neocortex	Downregulated	Cellular Processes	Transport and catabolism	mmu04144	Endocytosis	5/48	270/10570	0.0185185	4.07793	3.46028	0.00732059	0.0388398	0.0263284	Cltc/Ap2a2/Actr2/Arf3/Chmp4b	5
Neocortex	Neocortex	Downregulated	Organismal Systems	Nervous system	mmu04727	GABAergic synapse	3/48	91/10570	0.032967	7.25962	4.05039	0.00807286	0.0408185	0.0276698	Slc6a1/Gabbr2/Prkaca	3
Neocortex	Neocortex	Downregulated	Cellular Processes	Cellular community - eukaryotes	mmu04520	Adherens junction	3/48	92/10570	0.0326087	7.18071	4.02144	0.00831867	0.0408185	0.0276698	Actb/Mapk1/Wasf1	3
Neocortex	Neocortex	Downregulated	Genetic Information Processing	Folding, sorting and degradation	mmu04141	Protein processing in endoplasmic reticulum	4/48	177/10570	0.0225989	4.97646	3.60331	0.00833467	0.0408185	0.0276698	Calr/Pdia3/Ubqln2/Dnajc5	4
Neocortex	Neocortex	Downregulated	Organismal Systems	Development and regeneration	mmu04360	Axon guidance	4/48	181/10570	0.0220994	4.86648	3.5437	0.00900154	0.0429824	0.0291366	Dpysl2/Camk2d/Mapk1/Camk2b	4
Neocortex	Neocortex	Downregulated	Cellular Processes	Transport and catabolism	mmu04145	Phagosome	4/48	183/10570	0.0218579	4.8133	3.51455	0.00934773	0.0435467	0.0295191	Tuba1a/Actb/Calr/Tubb2a	4
Thalamus	Thalamus	Downregulated	Metabolism	Amino acid metabolism	mmu00250	Alanine, aspartate and glutamate metabolism	5/48	39/10570	0.128205	28.2318	11.507	7.99622e-07	6.40935e-05	4.40925e-05	Glul/Gad1/Gad2/Nat8l/Got1	5
Thalamus	Thalamus	Downregulated	Organismal Systems	Digestive system	mmu04971	Gastric acid secretion	6/48	75/10570	0.08	17.6167	9.75375	1.00935e-06	6.40935e-05	4.40925e-05	Atp1a3/Atp1b1/Sst/Actb/Kcnj10/Atp1a2	6
Thalamus	Thalamus	Downregulated	Organismal Systems	Excretory system	mmu04964	Proximal tubule bicarbonate reclamation	4/48	22/10570	0.181818	40.0379	12.3794	2.57868e-06	0.000109164	7.50984e-05	Atp1a3/Atp1b1/Mdh1/Atp1a2	4
Thalamus	Thalamus	Downregulated	Organismal Systems	Nervous system	mmu04727	GABAergic synapse	5/48	91/10570	0.0549451	12.0994	7.18203	5.41379e-05	0.00156061	0.00107361	Glul/Gad1/Gad2/Slc32a1/Slc38a1	5
Thalamus	Thalamus	Downregulated	Environmental Information Processing	Signal transduction	mmu04024	cAMP signaling pathway	7/48	224/10570	0.03125	6.88151	6.00918	6.14414e-05	0.00156061	0.00107361	Atp1a3/Atp1b1/Sst/Rapgef4/Hcn2/Pde4a/Atp1a2	7
Thalamus	Thalamus	Downregulated	Organismal Systems	Digestive system	mmu04978	Mineral absorption	4/48	55/10570	0.0727273	16.0152	7.54041	0.000107717	0.00228002	0.00156851	Atp1a3/Atp1b1/Trf/Atp1a2	4
Thalamus	Thalamus	Downregulated	Organismal Systems	Excretory system	mmu04961	Endocrine and other factor-regulated calcium reabsorption	4/48	61/10570	0.0655738	14.4399	7.10998	0.000161564	0.00293124	0.00201652	Atp1a3/Dnm1/Atp1b1/Atp1a2	4
Thalamus	Thalamus	Downregulated	Organismal Systems	Endocrine system	mmu04919	Thyroid hormone signaling pathway	5/48	120/10570	0.0416667	9.17535	6.08313	0.000201085	0.00319223	0.00219606	Atp1a3/Atp1b1/Actb/Hif1a/Atp1a2	5
Thalamus	Thalamus	Downregulated	Human Diseases	Neurodegenerative disease	mmu05014	Amyotrophic lateral sclerosis	8/48	376/10570	0.0212766	4.68528	4.91452	0.000257894	0.00363917	0.00250353	Nefh/Slc1a2/Kif5a/Actb/Nefl/Nefm/Sod1/Kif5b	8
Thalamus	Thalamus	Downregulated	Organismal Systems	Nervous system	mmu04721	Synaptic vesicle cycle	4/48	77/10570	0.0519481	11.4394	6.20954	0.000397275	0.00504539	0.00347093	Dnm1/Slc1a2/Slc32a1/Cplx1	4
Thalamus	Thalamus	Downregulated	Metabolism	Global and overview maps	mmu01210	2-Oxocarboxylic acid metabolism	3/48	34/10570	0.0882353	19.4301	7.26974	0.000476441	0.00550072	0.00378417	Bcat1/Ogdh/Got1	3
Thalamus	Thalamus	Downregulated	Organismal Systems	Endocrine system	mmu04911	Insulin secretion	4/48	86/10570	0.0465116	10.2422	5.81235	0.000605051	0.00640346	0.0044052	Atp1a3/Atp1b1/Rapgef4/Atp1a2	4
Thalamus	Thalamus	Downregulated	Organismal Systems	Excretory system	mmu04960	Aldosterone-regulated sodium reabsorption	3/48	38/10570	0.0789474	17.3849	6.83389	0.000663166	0.00647862	0.0044569	Atp1a3/Atp1b1/Atp1a2	3
Thalamus	Thalamus	Downregulated	Organismal Systems	Digestive system	mmu04973	Carbohydrate digestion and absorption	3/48	50/10570	0.06	13.2125	5.84615	0.00148309	0.0134537	0.00925534	Atp1a3/Atp1b1/Atp1a2	3
Thalamus	Thalamus	Downregulated	Metabolism	Amino acid metabolism	mmu00270	Cysteine and methionine metabolism	3/48	56/10570	0.0535714	11.7969	5.47138	0.00205791	0.0174236	0.0119864	Mdh1/Bcat1/Got1	3
Thalamus	Thalamus	Downregulated	Cellular Processes	Cell motility	mmu04820	Cytoskeleton in muscle cells	5/48	233/10570	0.0214592	4.7255	3.88377	0.00394573	0.0299839	0.0206271	Atp1a3/Atp1b1/Actb/Atp1a2/Ank3	5
Thalamus	Thalamus	Downregulated	Metabolism	Amino acid metabolism	mmu00220	Arginine biosynthesis	2/48	21/10570	0.0952381	20.9722	6.18755	0.0040136	0.0299839	0.0206271	Glul/Got1	2
Thalamus	Thalamus	Downregulated	Metabolism	Metabolism of other amino acids	mmu00430	Taurine and hypotaurine metabolism	2/48	22/10570	0.0909091	20.0189	6.03116	0.00440222	0.0303833	0.0209019	Gad1/Gad2	2
Thalamus	Thalamus	Downregulated	Organismal Systems	Endocrine system	mmu04918	Thyroid hormone synthesis	3/48	74/10570	0.0405405	8.92736	4.62191	0.00454553	0.0303833	0.0209019	Atp1a3/Atp1b1/Atp1a2	3
Thalamus	Thalamus	Downregulated	Organismal Systems	Circulatory system	mmu04261	Adrenergic signaling in cardiomyocytes	4/48	156/10570	0.025641	5.64637	3.94871	0.00536487	0.0330082	0.0227077	Atp1a3/Atp1b1/Rapgef4/Atp1a2	4
Thalamus	Thalamus	Downregulated	Metabolism	Global and overview maps	mmu01230	Biosynthesis of amino acids	3/48	79/10570	0.0379747	8.36234	4.43618	0.00545805	0.0330082	0.0227077	Glul/Bcat1/Got1	3
Thalamus	Thalamus	Downregulated	Metabolism	Carbohydrate metabolism	mmu00650	Butanoate metabolism	2/48	27/10570	0.0740741	16.3117	5.38037	0.00659321	0.0380608	0.0261836	Gad1/Gad2	2
Thalamus	Thalamus	Downregulated	Organismal Systems	Digestive system	mmu04970	Salivary secretion	3/48	87/10570	0.0344828	7.59339	4.17075	0.00713308	0.039387	0.0270959	Atp1a3/Atp1b1/Atp1a2	3
Thalamus	Thalamus	Downregulated	Organismal Systems	Circulatory system	mmu04260	Cardiac muscle contraction	3/48	89/10570	0.0337079	7.42275	4.10964	0.00759431	0.0401866	0.027646	Atp1a3/Atp1b1/Atp1a2	3
Thalamus	Thalamus	Downregulated	Metabolism	Carbohydrate metabolism	mmu00020	Citrate cycle (TCA cycle)	2/48	32/10570	0.0625	13.763	4.88357	0.00918358	0.0448583	0.0308598	Mdh1/Ogdh	2
Thalamus	Thalamus	Downregulated	Metabolism	Metabolism of other amino acids	mmu00410	beta-Alanine metabolism	2/48	32/10570	0.0625	13.763	4.88357	0.00918358	0.0448583	0.0308598	Gad1/Gad2	2
Thalamus	Thalamus	Downregulated	Metabolism	Carbohydrate metabolism	mmu00630	Glyoxylate and dicarboxylate metabolism	2/48	33/10570	0.0606061	13.346	4.79746	0.00974795	0.0458515	0.0315431	Glul/Mdh1	2
Thalamus	Thalamus	Downregulated	Organismal Systems	Digestive system	mmu04976	Bile secretion	3/48	101/10570	0.029703	6.54084	3.77896	0.0107302	0.0486691	0.0334814	Atp1a3/Atp1b1/Atp1a2	3
Caudoputamen	Caudoputamen	Upregulated	Genetic Information Processing	Translation	mmu03010	Ribosome	21/33	331/10570	0.0634441	20.3213	19.9866	3.46532e-24	7.5584e-23	4.64113e-23	Rpl9/Rpl10/Rpl17/Rps7/Rps5/Rpl21/Rpl15/Rps14/Rpl26/Rps2/Rps3/Rps23/Rps24/Rps27a/Rps8/Rps3a1/Rpl19/Rps12/Rps16/Rpl32/Rpl7	21
Caudoputamen	Caudoputamen	Upregulated	Human Diseases	Infectious disease: viral	mmu05171	Coronavirus disease - COVID-19	21/33	334/10570	0.0628743	20.1388	19.8902	4.19911e-24	7.5584e-23	4.64113e-23	Rpl9/Rpl10/Rpl17/Rps7/Rps5/Rpl21/Rpl15/Rps14/Rpl26/Rps2/Rps3/Rps23/Rps24/Rps27a/Rps8/Rps3a1/Rpl19/Rps12/Rps16/Rpl32/Rpl7	21
Caudoputamen	Caudoputamen	Upregulated	Human Diseases	Cardiovascular disease	mmu05415	Diabetic cardiomyopathy	6/33	217/10570	0.0276498	8.8563	6.54381	4.86748e-05	0.000584097	0.000358656	Ndufb8/Uqcrh/Ndufb4/Cox7a2/Ndufa4/Mpc1	6
Caudoputamen	Caudoputamen	Upregulated	Metabolism	Energy metabolism	mmu00190	Oxidative phosphorylation	5/33	141/10570	0.035461	11.3583	6.92932	6.91242e-05	0.000622118	0.000382002	Ndufb8/Uqcrh/Ndufb4/Cox7a2/Ndufa4	5
Caudoputamen	Caudoputamen	Upregulated	Human Diseases	Endocrine and metabolic disease	mmu04932	Non-alcoholic fatty liver disease	5/33	162/10570	0.0308642	9.8859	6.37809	0.000133345	0.000960082	0.000589524	Ndufb8/Uqcrh/Ndufb4/Cox7a2/Ndufa4	5
Caudoputamen	Caudoputamen	Upregulated	Human Diseases	Neurodegenerative disease	mmu05012	Parkinson disease	6/33	274/10570	0.0218978	7.01393	5.64437	0.000176466	0.00105879	0.000650137	Adcy5/Camk2b/Gnal	6
Caudoputamen	Caudoputamen	Upregulated	Human Diseases	Cancer: overview	mmu05208	Chemical carcinogenesis - reactive oxygen species	5/33	229/10570	0.0218341	6.99352	5.13137	0.000660763	0.00339821	0.00208662	Ndufb8/Uqcrh/Ndufb4/Cox7a2/Ndufa4	5
Caudoputamen	Caudoputamen	Upregulated	Organismal Systems	Environmental adaptation	mmu04714	Thermogenesis	5/33	238/10570	0.0210084	6.72906	5.00259	0.000786706	0.00354018	0.00217379	Ndufb8/Uqcrh/Ndufb4/Cox7a2/Ndufa4	5
Caudoputamen	Caudoputamen	Upregulated	Human Diseases	Neurodegenerative disease	mmu05020	Prion disease	5/33	273/10570	0.018315	5.86636	4.55874	0.00145344	0.00581377	0.00356986	Ndufb8/Uqcrh/Ndufb4/Cox7a2/Ndufa4	5
Caudoputamen	Caudoputamen	Upregulated	Human Diseases	Neurodegenerative disease	mmu05016	Huntington disease	5/33	308/10570	0.0162338	5.19972	4.18596	0.00246858	0.0088869	0.00545687	Ndufb8/Uqcrh/Ndufb4/Cox7a2/Ndufa4	5
Caudoputamen	Caudoputamen	Upregulated	Human Diseases	Neurodegenerative disease	mmu05022	Pathways of neurodegeneration - multiple diseases	6/33	481/10570	0.012474	3.99546	3.76295	0.00334112	0.0109346	0.00671422	Ndufb8/Uqcrh/Rps27a/Ndufb4/Cox7a2/Ndufa4	6
Caudoputamen	Caudoputamen	Upregulated	Human Diseases	Neurodegenerative disease	mmu05014	Amyotrophic lateral sclerosis	5/33	376/10570	0.0132979	4.25935	3.60137	0.00579014	0.0173704	0.010666	Ndufb8/Uqcrh/Ndufb4/Cox7a2/Ndufa4	5
Caudoputamen	Caudoputamen	Upregulated	Human Diseases	Neurodegenerative disease	mmu05010	Alzheimer disease	5/33	389/10570	0.0128535	4.11701	3.50536	0.00667362	0.0184808	0.0113479	Ndufb8/Uqcrh/Ndufb4/Cox7a2/Ndufa4	5
Caudoputamen	Caudoputamen	Upregulated	Organismal Systems	Nervous system	mmu04723	Retrograde endocannabinoid signaling	3/33	154/10570	0.0194805	6.23967	3.66547	0.0120172	0.0309013	0.0189745	Ndufb8/Ndufb4/Ndufa4	3
Fiber tracts	Fiber tracts	Upregulated	Human Diseases	Neurodegenerative disease	mmu05012	Parkinson disease	7/45	274/10570	0.0255474	6.00081	5.48395	0.000142177	0.0162082	0.0142177	Ubb/Tubb4b/Ndufb6/Tubb5/Ndufc2/Uchl1/Vdac3	7
Fiber tracts	Fiber tracts	Upregulated	Human Diseases	Neurodegenerative disease	mmu05022	Pathways of neurodegeneration - multiple diseases	8/45	481/10570	0.016632	3.90668	4.26636	0.00084499	0.0390083	0.0342178	Kif5b/Kif5a/App/Kif5c/Ppp3ca/Gpr37	8
Fiber tracts	Fiber tracts	Upregulated	Cellular Processes	Transport and catabolism	mmu04145	Phagosome	5/45	183/10570	0.0273224	6.41773	4.83404	0.00102653	0.0390083	0.0342178	Tubb4b/Atp6v0b/Sec61b/Atp6v1f/Tubb5	5
Hippocampal region	Hippocampal region	Upregulated	Genetic Information Processing	Translation	mmu03010	Ribosome	63/86	331/10570	0.190332	23.3932	37.489	9.82217e-78	1.35546e-75	1.34409e-75	Rpl13/Rplp1/Rps2/Rpl10/Rpl17/Rpl29/Rps7/Rpl12/Rps8/Rps11/Rps5/Rpl9/Rps10/Rps15/Rpl13a/Rps14/Rpl21/Uba52/Rpl14/Rpl11/Rpl27a/Rpl10a/Rps3/Rpl18a/Rps16/Rps20/Fau/Rps23/Rpl28/Rpl26/Rps13/Rpl35/Rps24/Rps3a1/Rpl18/Rpl6/Rpl30/Rpl24/Rps12/Rps19/Rps9/Rpl7a/Rpl7/Rps21/Rpl15/Rps27a/Rps4x/Rpl19/Rpl37/Rpl32/Rplp2/Rps15a/Rps25/Rpl8/Rack1/Rps6/Rps18/Rpl37a/Rpl36a/Rpl5/Rpl23a/Rplp0/Mrpl30	63
Hippocampal region	Hippocampal region	Upregulated	Human Diseases	Infectious disease: viral	mmu05171	Coronavirus disease - COVID-19	62/86	334/10570	0.185629	22.8151	36.6917	1.8053e-75	1.24566e-73	1.23521e-73	Rpl13/Rplp1/Rps2/Rpl10/Rpl17/Rpl29/Rps7/Rpl12/Rps8/Rps11/Rps5/Rpl9/Rps10/Rps15/Rpl13a/Rps14/Rpl21/Uba52/Rpl14/Rpl11/Rpl27a/Rpl10a/Rps3/Rpl18a/Rps16/Rps20/Fau/Rps23/Rpl28/Rpl26/Rps13/Rpl35/Rps24/Rps3a1/Rpl18/Rpl6/Rpl30/Rpl24/Rps12/Rps19/Rps9/Rpl7a/Rpl7/Rps21/Rpl15/Rps27a/Rps4x/Rpl19/Rpl37/Rpl32/Rplp2/Rps15a/Rps25/Rpl8/Rps6/Rps18/Rpl37a/Rpl36a/Rpl5/Rpl23a/Rplp0/Nfkbib	62
Neocortex	Neocortex	Upregulated	Genetic Information Processing	Translation	mmu03010	Ribosome	25/37	331/10570	0.0755287	21.5767	22.5425	1.32643e-29	6.89746e-28	5.44536e-28	Rpl17/Rps14/Rpl13/Rpl12/Rps8/Rpl13a/Rpl26/Rpl10/Rpl14/Rpl9/Rps23/Rps3a1/Rps7/Rpl8/Rps2/Rps9/Rps6/Rpl23a/Rps3/Rps5/Rack1/Rpl15/Rpl7a/Rpl10a/Rplp0	25
Neocortex	Neocortex	Upregulated	Human Diseases	Infectious disease: viral	mmu05171	Coronavirus disease - COVID-19	24/37	334/10570	0.0718563	20.5276	21.4931	1.06159e-27	2.76013e-26	2.17905e-26	Rpl17/Rps14/Rpl13/Rpl12/Rps8/Rpl13a/Rpl26/Rpl10/Rpl14/Rpl9/Rps23/Rps3a1/Rps7/Rpl8/Rps2/Rps9/Rps6/Rpl23a/Rps3/Rps5/Rpl15/Rpl7a/Rpl10a/Rplp0	24
Neocortex	Neocortex	Upregulated	Metabolism	Metabolism of other amino acids	mmu00480	Glutathione metabolism	4/37	73/10570	0.0547945	15.6535	7.44579	0.000116386	0.00201736	0.00159265	Gstp1/Gstm1/Gstm5/Prdx6	4
Neocortex	Neocortex	Upregulated	Metabolism	Xenobiotics biodegradation and metabolism	mmu00982	Drug metabolism - cytochrome P450	3/37	72/10570	0.0416667	11.9032	5.50183	0.00199446	0.0241997	0.019105	Gstp1/Gstm1/Gstm5	3
Neocortex	Neocortex	Upregulated	Metabolism	Xenobiotics biodegradation and metabolism	mmu00980	Metabolism of xenobiotics by cytochrome P450	3/37	76/10570	0.0394737	11.2767	5.32881	0.00232848	0.0241997	0.019105	Gstp1/Gstm1/Gstm5	3
Neocortex	Neocortex	Upregulated	Human Diseases	Drug resistance: antineoplastic	mmu01524	Platinum drug resistance	3/37	81/10570	0.037037	10.5806	5.1299	0.00279227	0.0241997	0.019105	Gstp1/Gstm1/Gstm5	3
Neocortex	Neocortex	Upregulated	Human Diseases	Cancer: overview	mmu05204	Chemical carcinogenesis - DNA adducts	3/37	90/10570	0.0333333	9.52252	4.81228	0.00376268	0.0279514	0.0220669	Gstp1/Gstm1/Gstm5	3
Neocortex	Neocortex	Upregulated	Metabolism	Xenobiotics biodegradation and metabolism	mmu00983	Drug metabolism - other enzymes	3/37	96/10570	0.03125	8.92736	4.62434	0.00451088	0.0293207	0.0231479	Gstp1/Gstm1/Gstm5	3
Neocortex	Neocortex	Upregulated	Human Diseases	Cancer: overview	mmu05208	Chemical carcinogenesis - reactive oxygen species	4/37	229/10570	0.0174672	4.98997	3.61783	0.00809313	0.0467603	0.036916	Cox4i1/Cox7a2l/Gstm1/Gstm5	4
Neocortex	Neocortex	Upregulated	Organismal Systems	Environmental adaptation	mmu04714	Thermogenesis	4/37	238/10570	0.0168067	4.80127	3.51534	0.00924313	0.0480643	0.0379455	Cox4i1/Rps6/Cox7a2l/Mgll	4
Thalamus	Thalamus	Upregulated	Genetic Information Processing	Translation	mmu03010	Ribosome	7/33	331/10570	0.021148	6.77378	5.97257	5.86526e-05	0.00586526	0.00518612	Rpl17/Rpl9/Rps2/Mrps33/Rpl12/Rpl15/Rpl10	7
Thalamus	Thalamus	Upregulated	Human Diseases	Infectious disease: viral	mmu05171	Coronavirus disease - COVID-19	6/33	334/10570	0.0179641	5.75395	4.94058	0.000511978	0.0255989	0.0226348	Rpl17/Rpl9/Rps2/Rpl12/Rpl15/Rpl10	6
