# Supplementary material for: Spatial transcriptomic profiling uncovers the molecular effects of the neurotoxicant polychlorinated biphenyls (PCBs) in the brains of adult mice
Source: Mol Psychiatry. 2026 Jan 31;31(6):3257–70. doi: 10.1038/s41380-026-03466-x (PMC13190273; doi:10.1038/s41380-026-03466-x)
Supplement: Supplementary file 11 — Supplemental Table S10 [file 41380_2026_3466_MOESM11_ESM.xlsx]

## Sheet: Sheet 1
Sample.ID	Control_1	Control_2	PCB_1	PCB_2
Number.of.Spots.Under.Tissue	2708	3330	3231	2970
Number.of.Reads	373773650	325705378	395122496	267203222
Mean.Reads.per.Spot	138025.72	97809.42	122291.09	89967.41
Mean.Reads.Under.Tissue.per.Spot	131897.94	94425.01	118547.87	86881.09
Fraction.of.Spots.Under.Tissue	0.5424679	0.6670673	0.6472356	0.5949519
Median.Genes.per.Spot	4142.5	5678.5	4520.0	4694.5
Median.UMI.Counts.per.Spot	13224.5	23180.5	15805.0	16267.0
Valid.Barcodes	0.9810253	0.9805502	0.9812823	0.9801141
Valid.UMIs	0.9998799	0.9997838	0.9998924	0.9998923
Sequencing.Saturation	0.8489115	0.7102718	0.8179321	0.7828710
Q30.Bases.in.Barcode	0.9619450	0.9630864	0.9632078	0.9614313
Q30.Bases.in.RNA.Read	0.9360952	0.9393549	0.9398053	0.9311267
Q30.Bases.in.UMI	0.9632385	0.9640743	0.9642822	0.9630680
Reads.Mapped.to.Genome	0.9693108	0.9640415	0.9650083	0.9755972
Reads.Mapped.Confidently.to.Genome	0.9531972	0.9461067	0.9467007	0.9602347
Reads.Mapped.Confidently.to.Intergenic.Regions	0.03703282	0.03612442	0.03676595	0.02860059
Reads.Mapped.Confidently.to.Intronic.Regions	0.01285877	0.01131413	0.01135361	0.01026854
Reads.Mapped.Confidently.to.Exonic.Regions	0.9033056	0.8986682	0.8985812	0.9213656
Reads.Mapped.Confidently.to.Transcriptome	0.8851686	0.8809417	0.8814493	0.9033928
Reads.Mapped.Antisense.to.Gene	0.008939598	0.008163973	0.007925985	0.007795950
Fraction.Reads.in.Spots.Under.Tissue	0.9757705	0.9860919	0.9890307	0.9863255
Total.Genes.Detected	20876	21530	21528	20933
Age (months)	3	3	3	3
Sex	Male	Male	Male	Male
condition	Vehicle	Vehicle	HR-PCB	HR-PCB
slide_number	V13Y08-074	V13Y08-074	V13Y08-074	V13Y08-074
area_number	A1	C1	B1	D1
# replicate_sections_mounted in each area	2	2	2	2
